# Supplementary material for: Using mixed methods to construct and analyze a participatory agent-based model of a complex Zimbabwean agro-pastoral system
Source: PLoS One. 2020 Aug 21;15(8):e0237638. doi: 10.1371/journal.pone.0237638 (PMC7442250; doi:10.1371/journal.pone.0237638)
Supplement: S1 File — (R) [file pone.0237638.s004.R]

#MakeDataFiguresABM.R

#Code to visualize big model runs of ZAPMM/Musimboti wevanhu, zvipfuo nezvirimwa
rm(list=ls())

library(ggplot2)
library(cowplot)
library(viridis)
library(mgcv)

#----------------------------------------------------------------------------------------------------
#  Functions to make all those lovely plots
#----------------------------------------------------------------------------------------------------

calculate.proportions<-function(dta,cont,brks){
  dta$cat<-cut(as.numeric(dta[[cont]]),brks)
  x<-tapply(dta[[cont]],dta$cat,mean)
  y<-tapply(dta$sustainable,dta$cat,mean)
  ret<-data.frame(x,y) 
  names(ret)<-c(cont,"Proportion") 
  return(ret)
}

stratify.data<-function(dta,cont,man,rain,brks){
  dta.spl<-split(dta,dta[[rain]],drop=TRUE)
  num<-length(dta.spl)
  print(names(dta.spl))
  out<-data.frame()
  for(i in 1:num){
    dta.spl.man<-split(dta.spl[[i]],dta.spl[[i]][[man]],drop=TRUE)
    num2<-length(dta.spl.man)
    print(names(dta.spl.man))
    for (j in 1:num2) {
      out<-rbind(out,cbind(calculate.proportions(dta.spl.man[[j]],cont,brks),names(dta.spl)[i],names(dta.spl.man)[j]))
    }
  }
  names(out)[3]<-rain
  names(out)[4]<-man
  print("data stratified")
  return(out)
}

plot.one.var.rain<-function(dtt,cntt,mana,rnfl,brk,acc,axtick,noleg=TRUE){

    input<-stratify.data(dta=dtt,cont=cntt,man=mana,rain=rnfl,brks=brk)
    plot.object<-ggplot(data=input, aes(x=input[[cntt]],
                      y=Proportion,
                      color=input[[mana]],
                      linetype=input[[rnfl]])) +
        geom_line(size=0.5)+
        scale_y_continuous(labels = scales::number_format(accuracy = 0.01) ) +
        xlab("")+
        ylab("")+
        scale_color_viridis_d(direction=-1,end=0.9)
        if(noleg==TRUE){
            plot.object<-plot.object+theme(legend.position="None",plot.margin = margin(0, 0, 0, 0))
        }else{
            plot.object<-plot.object+
            theme(legend.position=c(.4,.9),plot.margin = margin(0, 0, 0, 0))+
            theme(legend.text=element_text(size=8),legend.title=element_text(size=10))+
            labs(color=mana)+guides(linetype=FALSE)+theme(legend.key.size=unit(2,"mm"),legend.box.just="right")
        }
    return(plot.object)
}

plot.one.var.rain.get.rain.legend<-function(dtt,cntt,mana,rnfl,brk,thresholds,top=FALSE){

    input<-stratify.data(dta=dtt,cont=cntt,man=mana,rain=rnfl,brks=brk)
    plot.object<-ggplot(data=input, aes(x=input[[cntt]],
                      y=Proportion,
                      color=input[[mana]],
                      linetype=input[[rnfl]])) +
    stat_smooth(method="loess",color="black", size=0.5,se=FALSE)+
    xlab("")+
    ylab("")+
    guides(color=FALSE)+
    labs(linetype="Rainfall Scenario:")+
    theme(legend.text = element_text(size=8),legend.title=element_text(size=8))+
    theme(legend.position=c(0.1,0.5))
    if(top==TRUE){
        plot.object<-plot.object+theme(legend.position=c(.3,0.8))
        plot.object<-plot.object+theme(legend.direction = "horizontal")}
    if(thresholds){
    plot.object<-plot.object+
    theme(legend.title = element_text(size=10),legend.text = element_text(size=8))
    }
    plot.object<-get_legend(plot.object)
    return(plot.object)
}

plot.one.var.rain.get.man.legend<-function(dtt,cntt,mana,rnfl,brk){

    input<-stratify.data(dta=dtt,cont=cntt,man=mana,rain=rnfl,brks=brk)
    plot.object<-ggplot(data=input, aes(x=input[[cntt]],
                      y=Proportion,
                      color=input[[mana]],
                      linetype=input[[rnfl]])) +
    stat_smooth(method="loess", size=0.5,se=FALSE)+
    xlab("")+
    ylab("")+
    scale_color_viridis_d(direction=-1,end=0.9)+
    guides(linetype=FALSE)+
    theme(legend.position=c(0.1,0.7),legend.text = element_text(size=10))+
    labs(color=mana)
    plot.object<-get_legend(plot.object)
    return(plot.object)
}

plot.one.continuous.variable<-function(
    datall,cont.var,cut.breaks,axis.ticks,axis.accuracy,x.label,filename){
plots<-list()
counter<-1
plotvars<-data.frame(continuous=rep(cont.var,6),
                management=c("Stone Walls","Preserve Forest", "Crop Innovations",
                                "Move Cows","Store Grain", "Subsidize Cows"),
                                stringsAsFactors=FALSE)
plots[[1]]<-ggplot() + 
  annotate("text", x = 4, y = 25, size=6, label = "Resampled") + 
  theme_bw() +
  theme(panel.grid.major=element_blank(), panel.grid.minor=element_blank(),
    panel.border=element_blank(), axis.title.x=element_blank(),
        axis.text.x=element_blank(), axis.ticks.x=element_blank(),
        axis.title.y=element_blank(), axis.text.y=element_blank(),
        axis.ticks.y=element_blank())
counter<-counter+1
plots[[2]]<-ggplot() + 
  annotate("text", x = 4, y = 25, size=6, label = "Statistically\nGenerated") + 
  theme_bw() +
  theme(panel.grid.major=element_blank(), panel.grid.minor=element_blank(),
    panel.border=element_blank(), axis.title.x=element_blank(),
        axis.text.x=element_blank(), axis.ticks.x=element_blank(),
        axis.title.y=element_blank(), axis.text.y=element_blank(),
        axis.ticks.y=element_blank())

counter<-counter+1

plots[[3]]<-plot.one.var.rain.get.rain.legend(dtt=datall[[1]],
                    cntt=plotvars$continuous[1],
                    mana=plotvars$management[1],
                    rnfl="rainfall.type",brk=cut.breaks,thresholds=FALSE)
counter<-counter+1

for(j in 1:nrow(plotvars)){
    for (i in 1:length(datall)){
        plots[[counter]]<-plot.one.var.rain(dtt=datall[[i]],
                        cntt=plotvars$continuous[j],
                        mana=plotvars$management[j],
                        rnfl="rainfall.type",brk=cut.breaks,
                        acc=axis.accuracy,axtick=axis.ticks)
        counter<-counter + 1
    }
    #at the end of the row, get the legend for the management type
    plots[[counter]]<-plot.one.var.rain.get.man.legend(dtt=datall[[i]],
                    cntt=plotvars$continuous[j],
                    mana=plotvars$management[j],
                    rnfl="rainfall.type",brk=cut.breaks)
    counter<-counter+1
}
all.plots<-plot_grid(plotlist=plots,
          ncol = 3, nrow = 7)
ggdraw(all.plots)+draw_label(x.label, 
            x = 0.5, y = 0.01,
            vjust = 0, hjust = 0.5, size = 12, fontface = 'bold')+
        draw_label("Proportion of Simulations Sustainable after 60 Model Years", 
            x = 0.02, y = 0.25, angle=90,
            vjust = 0, hjust = 0, size = 12, fontface = 'bold')

ggsave(filename,width=7.5,height=10,units="in",dpi=300)
}

stratify.data.rain.only<-function(dta,cont,rain,brks){
  dta.spl<-split(dta,dta[[rain]],drop=TRUE)
  num<-length(dta.spl)
  print(names(dta.spl))
  out<-data.frame()
  for(i in 1:num){
     out<-rbind(out,cbind(calculate.proportions(dta.spl[[i]],cont,brks),names(dta.spl)[i]) )
  }
  names(out)[3]<-rain 
  return(out)
}


plot.all.rainfall<-function(datt,contin,brrks,vlab,leg,plotnum,gamft=TRUE){

    just.rainfall<-stratify.data.rain.only(datt,contin,'rainfall.type',brrks)
    plot.object<-ggplot(data=just.rainfall, aes(x=just.rainfall[[contin]],
                          y=Proportion,
                          color=rainfall.type) )+
        geom_line(size=0.5)+ 
        xlab(vlab)+
        ylab("")+
        ylim(0,1)+
        scale_color_viridis_d(direction=-1,end=0.9)+
        theme(axis.text = element_text(size=8),axis.title = element_text(size=8),legend.key.size=unit(2,"mm"))
        if(leg==TRUE){
            plot.object<-plot.object+
            theme(legend.title = element_text(size=8),legend.text = element_text(size=8),legend.spacing.y=unit(0.5,"mm"))+
            theme(legend.position=c(.05,0.8))+labs(color="Rainfall Type")+
            guides(color = guide_legend(reverse = TRUE))
            }else{
            plot.object<-plot.object+
            theme(legend.position="None",plot.margin = margin(0, 10, 0, 0) )
            }
        if(gamft==TRUE){
            # gamfits is a global variable
            plot.object<-plot.object+geom_line(aes(y = y,x=x),dat=gamfits[[plotnum]], color = "gray70", linetype="dashed")
            }
        if(leg==TRUE & gamft==FALSE){
            plot.object<-plot.object+theme(legend.position=c(.05,0.8))
            }
    return(plot.object)
}

#----------------------------------------------------------
#  read in the big dataset of all the simulation results
#----------------------------------------------------------

dat.bio<-read.csv("BiologicalMinimumThresholds1.csv")
dat.bio$total.internal.time<-dat.bio$model.setup.time+dat.bio$final.year.timer
dat.bio$sustainable<-dat.bio$end.year==2011
dat.bio$burn.in<-dat.bio$end.year==0

# prep the data to run the gam sensitivity test

actual.data<-dat.bio

actual.data$times.per.day.farmers.move.cows<-factor(actual.data$times.per.day.farmers.move.cows)
actual.data$how.long.to.store.grain<-factor(actual.data$how.long.to.store.grain)
actual.data$cow.proportion.to.save<-factor(actual.data$cow.proportion.to.save)
actual.data$key.resources<-factor(actual.data$key.resources)
actual.data$muonde.projects<-factor(actual.data$muonde.projects)
actual.data$subsidy<-gsub("\"","",actual.data$subsidy,perl=TRUE)
actual.data$subsidy.proportion<-paste(actual.data$subsidy,actual.data$cow.proportion.to.save,sep="-")
actual.data$subsidy.proportion<-factor(actual.data$subsidy.proportion, 
    levels=c("no-0","feed-0.7","feed-1","transport-0.7","transport-1"))

#center and scale all the continuous variables, including proportion crops,
#moran's I, and all the underlying variables

actual.data[,12:35]<-scale(actual.data[,12:35])

#----------------------------------------------
#  run the gam for the sensitivity analysis
#----------------------------------------------

print(Sys.time())
print("Setting up model")
fullmodel<-gam(sustainable~subsidy.proportion
  +times.per.day.farmers.move.cows+invincible.fences
  +key.resources+rainfall.type+muonde.projects
  +total.mud.crop.perimeter+how.long.to.store.grain
  +wood.to.build.fence.per.meter+termite.activity
  +hours.to.plough.ha+crop.growth.slope
  +zero.crop.growth.intercept+muonde.efficiency
  +woodland.growth.slope+cow.maintenance.energy.rate
  +cow.working.energy.per.hour+kcal.per.kg.of.browse
  +kcal.per.kg.of.crop+kcal.per.kg.of.cow+production.efficiency
  +catabolism.efficiency+min.cow.mass+max.cow.mass
  +calf.birth.mass+livestock.not.reproduction.rate.per.year
  +s(morans.i)+s(proportion.crops),
  data=actual.data,family="binomial",fit=FALSE)

print(Sys.time())
print("Running model")
fullmodelfit<-gam(G=fullmodel)
print(Sys.time())
print("Model fit finished")

#-----------------

# set the data back how they started (unscaled) and just scale moran's I and proportion crops
# to get the predicted functional form for those for the base case.

actual.data<-dat.bio
actual.data$total.internal.time<-actual.data$model.setup.time+actual.data$final.year.timer
actual.data$sustainable<-actual.data$end.year==2011
actual.data$burn.in<-actual.data$end.year==0

actual.data$times.per.day.farmers.move.cows<-factor(actual.data$times.per.day.farmers.move.cows)
actual.data$how.long.to.store.grain<-factor(actual.data$how.long.to.store.grain)
actual.data$cow.proportion.to.save<-factor(actual.data$cow.proportion.to.save)
actual.data$key.resources<-factor(actual.data$key.resources)
actual.data$muonde.projects<-factor(actual.data$muonde.projects)
actual.data$subsidy<-gsub("\"","",actual.data$subsidy,perl=TRUE)
actual.data$subsidy.proportion<-paste(actual.data$subsidy,actual.data$cow.proportion.to.save,sep="-")
actual.data$subsidy.proportion<-factor(actual.data$subsidy.proportion, 
    levels=c("no-0","feed-0.7","feed-1","transport-0.7","transport-1"))

actual.data$prop.crops.s<-scale(actual.data$proportion.crops)
actual.data$morans.i.s<-scale(actual.data$morans.i)

# making predicted smooth functions for figures

dat.pred.pc<-data.frame(subsidy.proportion="no-0",times.per.day.farmers.move.cows=0,
        invincible.fences="false",
        key.resources=0,rainfall.type="constant",muonde.projects=0,
        total.mud.crop.perimeter=0, how.long.to.store.grain=0, 
        wood.to.build.fence.per.meter=0, termite.activity=0, hours.to.plough.ha=0,
        crop.growth.slope=0, zero.crop.growth.intercept=0, muonde.efficiency=0, 
        woodland.growth.slope=0, cow.maintenance.energy.rate=0,
        cow.working.energy.per.hour=0, kcal.per.kg.of.browse=0,
        kcal.per.kg.of.crop=0, kcal.per.kg.of.cow=0, production.efficiency=0, 
        catabolism.efficiency=0, min.cow.mass=0, max.cow.mass=0, calf.birth.mass=0,
        livestock.not.reproduction.rate.per.year=0,morans.i=0,
        proportion.crops=seq(min(actual.data$prop.crops.s),max(actual.data$prop.crops.s),length.out=100))
dat.pred.m<-data.frame(subsidy.proportion="no-0",times.per.day.farmers.move.cows=0,
        invincible.fences="false",
        key.resources=0,rainfall.type="constant",muonde.projects=0,
        total.mud.crop.perimeter=0, how.long.to.store.grain=0, 
        wood.to.build.fence.per.meter=0, termite.activity=0, hours.to.plough.ha=0,
        crop.growth.slope=0, zero.crop.growth.intercept=0, muonde.efficiency=0, 
        woodland.growth.slope=0, cow.maintenance.energy.rate=0,
        cow.working.energy.per.hour=0, kcal.per.kg.of.browse=0,
        kcal.per.kg.of.crop=0, kcal.per.kg.of.cow=0, production.efficiency=0, 
        catabolism.efficiency=0, min.cow.mass=0, max.cow.mass=0, calf.birth.mass=0,
        livestock.not.reproduction.rate.per.year=0,proportion.crops=0,
        morans.i=seq(min(actual.data$morans.i.s),max(actual.data$morans.i.s),length.out=100))

prop.crops.pred<-predict(fullmodelfit,dat.pred.pc,type="response")
moran.pred<-predict(fullmodelfit,dat.pred.m,type="response")

dat.pred.m$morans.i.unsc<-sd(dat.bio$morans.i)*dat.pred.m$morans.i+mean(dat.bio$morans.i)
dat.pred.pc$proportion.crops.unsc<-sd(dat.bio$proportion.crops)*dat.pred.pc$proportion.crops+mean(dat.bio$proportion.crops)

moran.fit<-data.frame(y=moran.pred,x=dat.pred.m$morans.i.unsc)
propcrops.fit<-data.frame(y=prop.crops.pred,x=dat.pred.pc$proportion.crops.unsc)

gamfits<-list(moran.fit,propcrops.fit)


#------------------------------

#multple comparisons testing

corrected.p<-p.adjust(c(summary(fullmodelfit)$p.pv,summary(fullmodelfit)$s.pv),"fdr")

write.csv(cbind(original=c(summary(fullmodelfit)$p.pv,summary(fullmodelfit)$s.pv),corrected=corrected.p),
    "pvalues.csv")

#note that adjusting the p-values for multiple comparisons does not change the answers and only slightly shifts some of the values

#---------------------------

##FIGURE for appendix, crop yield

# the crop yield dataset -- hard coded in here to reduce the number of external files

rcy<-data.frame(
    rainfall=c(416.533333333333, 742.033333333333, 433.625237260548, 265.390301406114, 
        716.833333333333, 389.366666666667, 438.366666666667, 300.166666666667, 
        155.133333333333, 519.5, 405.066666666667, 495.566666666667, 571.2, 
        780.966666666667, 320.3, 440.9705, 960.333333333333, 601.266666666667, 520.1, 
        574.133333333333, 629.2, 396.833333333333, 549.066666666667, 450.666666666667, 
        659.166666666667, 550.533333333333, 545.933333333333, 590.6, 370.566666666667, 
        384.033333333333, NA, NA),
    Total.Yield..Food.Crops..in.Kilograms.Ha=c(NA,783.6945714854, 90.3360509048, 86.8164645059,
    NA , NA , NA , 0, 0, 381.0929562936, NA , 50.9622238061, NA , NA , 94.293027038, 460.0246391543,
    NA , NA , NA , NA , NA , NA , NA , NA , 115.6651692653, 318.5278831297, 172.3556679309, 
    154.5863183031, 33.3631351512, NA, NA, NA), 
    Year=c(1983, 1984, 1985, 1986, 1987, 1988, 1989, 1990, 1991, 1992, 1993, 1994, 1995, 1996, 
        1997, 1998, 1999, 2000, 2001, 2002, 2003, 2004, 2005, 2006, 2007, 2008, 2009, 2010, 
        2011, 2012, 2013, 2014) )


fit<-lm(Total.Yield..Food.Crops..in.Kilograms.Ha ~ rainfall, data=rcy)
#Coefficients:
#                    Estimate Std. Error t value Pr(>|t|)  
#(Intercept)        -202.6552   145.0729  -1.397   0.1877  
#average.from.model    0.8731     0.3008   2.903   0.0132 *

png("fig-1-appendix.png",res=300,width = 4, height = 4, units = 'in')
plot(Total.Yield..Food.Crops..in.Kilograms.Ha ~ rainfall, data=rcy,
xlab="Rainfall (mm)",ylab="Total crop yield in kg/ha",main=
"Crop growth dependence on rainfall",xlim=c(150,1000),ylim=c(0,800))
abline(fit,lwd=4)
abline(h=0)
dev.off()

#-----------------------


##FIGURE 2

# the rainfall dataset -- hard coded in here to reduce the number of external files

ro<-data.frame(V1=c(978.266666666667, 394.333333333333, 754.766666666667, 554.766666666667, 578.5, 
    630.566666666667, 603.433333333333, 409.233333333333, 640.5, 476.566666666667, 604.5, 
    376.7, 503.433333333333, 466.2, 636.6, 276.466666666667, 569.066666666667, 
    389.166666666667, 405.666666666667, 740.266666666667, 210.466666666667, 778, 871.9, 
    542.466666666667, 721.833333333333, 746.466666666667, 509.566666666667, 607.6, 752.7, 
    336.666666666667, 188.533333333333, 416.533333333333, 742.033333333333, 433.625237260548, 
    265.390301406114, 716.833333333333, 389.366666666667, 438.366666666667, 300.166666666667, 
    155.133333333333, 519.5, 405.066666666667, 495.566666666667, 571.2, 780.966666666667, 
    320.3, 440.9705, 960.333333333333, 601.266666666667, 520.1, 574.133333333333, 629.2, 
    396.833333333333, 549.066666666667, 450.666666666667, 659.166666666667, 550.533333333333, 
    545.933333333333, 590.6, 370.566666666667, 384.033333333333))


tiff("fig-2.tif",res=300,width = 2250, height = 1125, units = 'px',compression="lzw")
par(mfrow=c(1,2))
hist(ro$V1,freq=FALSE,xlab="Rainfall (mm)",ylab="Probability Density (unitless)",xlim=c(0,1000),main="Rainfall data and models")
abline(v=mean(ro$V1),lwd=4,col="cyan")
abline(v=quantile(ro$V1,na.rm=TRUE)[c(2,4)],col="cyan",lwd=4,lty=3)
x<-seq(from=0,to=1000,length.out=100)
lines(x=x,y=dnorm(x,mean(ro$V1,na.rm=TRUE),sd(ro$V1,na.rm=TRUE)),lwd=4,col="blue")
lines(x=x,y=dnorm(x,mean(ro$V1,na.rm=TRUE),sd(ro$V1,na.rm=TRUE)*1.7),lwd=4,col="blue",lty=3)
par(mar=c())
plot.new()
text(x=0.5,y=0.9,"Histogram shows historical rainfall values,\n for 'Historical' and 'Random' rainfall scenarios",cex=0.7)
legend('bottom',c("'Constant' rainfall scenario:\nMean rainfall value ",
                  "'Statistical-random' rainfall scenario:\nNormal distribution with historical std.dev.",
                  "'Extreme' rainfall scenario:\nUpper and lower quartiles",
                  "'Statistical-extreme' rainfall scenario:\nNormal distribution with 1.5x std.dev."),
  lwd=4,lty=c(1,1,3,3),col=c("cyan","blue","cyan","blue"),cex=0.7,bty="n",y.intersp=2)
par(mfrow=c(1,1))
dev.off()

#------------------------------

# calculate the validation numbers from data and compare with model results

#  FIGURE 4

cd<-data.frame(
    Year=c(1986, 1991, 1992, 1993, 1999, 2007, 2008, 2009, 2010, 2012, 2013),
    Cattle= c(20, 19.5555555555556, 7.33333333333333, 1.22222222222222, 17.7777777777778,
        39.7012987012987, 36.212, 34.68, 38.5333333333333, 25.6333333333333, 28.3))

# Cow data
cows.dat<-round(cd$Cattle)*5 #scale up from sample to whole village

ca<-data.frame(Year=c(1986, 1991, 1992, 1993, 1999, 2007, 2009, 2010, 2012, 2013),
    FieldArea=c(42, 47, 47, 47, 45, 55, 59, 59, 63, 65))

field.fit<-lm(FieldArea~Year,data=ca)
plot(FieldArea~Year,data=ca)
abline(field.fit)

nd<-data.frame(Year=rcy$Year)
rcy$FieldArea<-predict(field.fit,nd)

# Yield data -- this is per year, not for all 60 years
yield.dat<-rcy$Total.Yield..Food.Crops..in.Kilograms.Ha*600*(rcy$FieldArea/100)/1000


# subsidy used: (thousands of dollars per year)
#0.70 of households * 100 households * 240 kg/household/year *$14.50/50 kg  
sub.dat<- 0.70*99*240*14.50/50/1000

#woodland available:
wd.dat<-288/20 

#crop eaten:
#number of cows = 3 donkeys * (cow/ 2/3 TLU) / (donkey/ 1/2 TLU)
numcows<-3*(1/2)/(2/3)
#number of plants eaten = 50% of 424 plants
numplants<- 0.5*424
#in 10-25 min / 60 min/hr
amttime<-c(25,10)/60
#weight of plants in kg = 300-1000 kernels per ear * 190-300 g/1000 kernels *1 ear/stalk / 42% grain by weight / 1000 g/kg
wtplnt<-(c(300,1000)*(c(190,300)/1000)/0.42)/1000
#plants were only 5% of full size

amteatenkgpercowperhr<-(0.05*numplants*wtplnt/numcows)/amttime

#subset model data
# Note that these are single summary statistics per run

validation.data<-dat.bio[ 
 dat.bio$proportion.crops<=65 & dat.bio$proportion.crops>=40 &
 (dat.bio$rainfall.type=="historical")&
 dat.bio$muonde.projects==0 & 
 dat.bio$invincible.fences=="false" & 
 dat.bio$times.per.day.farmers.move.cows==1 & 
 dat.bio$subsidy!="no" & 
 dat.bio$cow.proportion.to.save==0.7 &
 dat.bio$how.long.to.store.grain==3 &
 dat.bio$key.resources==10, ]

validation.data$subsidy.proportion<-paste(validation.data$subsidy,validation.data$cow.proportion.to.save,sep="-")
validation.data$subsidy.proportion<-factor(validation.data$subsidy.proportion, 
    levels=c("no-0","feed-0.7","feed-1","transport-0.7","transport-1"))


nrow(validation.data) # 329
validation.data<-validation.data[validation.data$end.year!=0,] #do remove burn-in
nrow(validation.data) # 328
hist(validation.data$end.year-1952)

#now pulling out only full runs
#.................................
validation.data<-validation.data[validation.data$end.year==2011,]
nrow(validation.data) # 304


## For direct comparison with yearly values in the field data (for cows and harvest)
## use yearly values for runs meeting those same criteria


validation.data.all<-read.csv("ValidationDataFullRunsOnly.csv")

nrow(validation.data.all) # 329 -> 18960


#make a plot.grid to put these all together

colrs<-viridis(3)
colrs<-colrs[1:2]

#abs(sim - actual)/abs(actual) and there are ~300 sims to compare with actual
100*(
  abs(mean(validation.data.all$current.harvest)-mean(yield.dat,na.rm=TRUE))/
  abs(mean(yield.dat,na.rm=TRUE)))
#10%

100*(
  abs(sd(validation.data.all$current.harvest)-sd(yield.dat,na.rm=TRUE))/
  abs(sd(yield.dat,na.rm=TRUE)))
#9%

#compare crop yield from data with crop yield from model (per year, not for whole run)
yield<-data.frame(rbind(
    data.frame(Source=rep("Data",length(yield.dat)),AvgAnnHarv=yield.dat),
    data.frame(Source=rep("Model",nrow(validation.data.all)),AvgAnnHarv=validation.data.all$current.harvest)
    ))
wdth<-0.1*(max(yield$AvgAnnHarv,na.rm=TRUE)-min(yield$AvgAnnHarv,na.rm=TRUE))
yield.plot<-ggplot(yield, aes(AvgAnnHarv,fill=Source,color=Source)) +
    geom_density(alpha=.7)+
    labs(x="",y="",title="Average Annual Harvest    \n(Metric Tons/Year)    ",fill="")+
    theme(legend.position=c(0.6,0.7),plot.margin = margin(0, 6, 0, 0))+
    theme(legend.text=element_text(size=8),legend.title=element_text(size=8))+
    scale_x_continuous(breaks = round(seq(min(yield$AvgAnnHarv,na.rm=TRUE), max(yield$AvgAnnHarv,na.rm=TRUE), 
        length.out=3),1))+
    guides(color=FALSE)+
    scale_fill_manual(values=colrs[c(1:2,2)],
        guide = guide_legend(override.aes=list(color=colrs)))+
    scale_color_manual(values=colrs)
 yield.plot

#abs(sim - actual)/abs(actual) and there are ~300 sims to compare with actual
100*(
  abs(mean(validation.data.all$count.cows)-mean(cows.dat))/
  abs(mean(cows.dat)))
#68%

100*(
  abs(sd(validation.data.all$count.cows)-sd(cows.dat))/
  abs(sd(cows.dat)))
#76%


cows<-data.frame(rbind(
    data.frame(Source=rep("Data",length(cows.dat)),CowCount=cows.dat),
    data.frame(Source=rep("Model",nrow(validation.data.all)),CowCount=validation.data.all$count.cows)
    ))
wdth<-0.1*(max(cows$CowCount,na.rm=TRUE)-min(cows$CowCount,na.rm=TRUE))
cow.plot<-ggplot(cows, aes(x=CowCount, fill=Source,color=Source)) +
    geom_density(alpha=.7)+
    labs(x="",y="",title="Number of Cows    ",fill="")+
    guides(color=FALSE,fill=FALSE)+
    theme(legend.position=c(0.5,0.7),plot.margin = margin(0, 6, 0, 0))+
    theme(legend.text=element_text(size=8),legend.title=element_text(size=8))+
   scale_x_continuous(breaks = round(seq(min(cows$CowCount,na.rm=TRUE), max(cows$CowCount,na.rm=TRUE), 
        length.out=3),1))+
    guides(color=FALSE)+
    scale_fill_manual(values=colrs[c(1:2,2)],
        guide = guide_legend(override.aes=list(color=colrs)))+
    scale_color_manual(values=colrs)
        length.out=3),1))+
cow.plot


#compare subsidy from data with subsidy from model (per year)
sub.mod<-data.frame(subsidy.used=validation.data$subsidy.used[validation.data$subsidy.proportion=="feed-0.7"]/50/60/1000) # it was per 50 kg apparently
wdth<-0.05*(max(sub.mod$subsidy.used,na.rm=TRUE)-min(sub.mod$subsidy.used,na.rm=TRUE))
sub.plot<-ggplot(sub.mod, aes(x=subsidy.used)) +
    geom_density(alpha=.7,fill=colrs[2],color=colrs[2])+
    geom_vline(aes(xintercept=sub.dat), 
               color=colrs[1], linetype="solid", size=1)+
    labs(x="",y="",title="Subsidy amount    \n(1000 USD/year)    ")+
    theme(plot.margin = margin(0, 6, 0, 0))+
    theme(legend.text=element_text(size=10),legend.title=element_text(size=10))+
     scale_x_continuous(breaks = round(seq(min(sub.mod$subsidy.used), max(sub.mod$subsidy.used), 
        length.out=3),1))
sub.plot
mean(validation.data$subsidy.used==0) #60% of the validation runs had no subsidy, which were the 'transport' subsidies


#compare min woodland with estimate of current biomass
wood.mod<-data.frame(min.woodland=validation.data$min.woodland.biomass) 
wdth<-0.1*(max(wood.mod$min.woodland,na.rm=TRUE)-min(wood.mod$min.woodland,na.rm=TRUE))
wood.plot<-ggplot(wood.mod, aes(x=min.woodland)) +
    geom_density(alpha=.7,fill=colrs[2],color=colrs[2])+
    geom_vline(aes(xintercept=wd.dat),
               color=colrs[1], linetype="solid", size=1)+
    labs(x="",y="",title="Minimum Woodland Biomass    \n(Metric Tons)    ")+
    theme(legend.position=c(0.7,0.7),plot.margin = margin(0, 6, 0, 0))+
    theme(legend.text=element_text(size=10),legend.title=element_text(size=10))+
    scale_x_continuous(breaks = round(seq(min(wood.mod$min.woodland), max(wood.mod$min.woodland), 
        length.out=3),1))

wood.plot

#compare modeled crop eaten with estimate from data (per hour)
ce.mod<-data.frame(crop.eaten=validation.data$crop.eaten.per.half.hour.per.cow)*2 
wdth<-0.1*(max(amteatenkgpercowperhr,na.rm=TRUE)-min(amteatenkgpercowperhr,na.rm=TRUE))
cropeaten.plot<-ggplot(ce.mod, aes(x=crop.eaten)) +
    geom_density(alpha=.7,fill=colrs[2],color=colrs[2])+
    geom_vline(aes(xintercept=amteatenkgpercowperhr[1]),
               color=colrs[1], linetype="solid", size=1)+
    geom_vline(aes(xintercept=amteatenkgpercowperhr[2]),
               color=colrs[1], linetype="solid", size=1)+
        labs(x="",y="",title="Amount of Crop Eaten    \n(kg/hour/cow)    ")+
    theme(legend.position=c(0.7,0.7),plot.margin = margin(0, 6, 0, 0))+
    theme(legend.text=element_text(size=10),legend.title=element_text(size=10))+
    scale_x_continuous(breaks = round(seq(amteatenkgpercowperhr[1], max(amteatenkgpercowperhr[2]), 
        length.out=3),1))

cropeaten.plot

theme_set(theme_cowplot(font_size=8))
top.plots<-plot_grid(plotlist=list(yield.plot,cow.plot),
          ncol = 2, nrow = 1, labels=c("A)","B)"),label_size=8)
bottom.plots<-plot_grid(plotlist=list(wood.plot,cropeaten.plot,sub.plot),
          ncol = 3, nrow = 1,labels=c("A)","B)","C)"),label_size=8)
all.plots<-plot_grid(plotlist=list(top.plots, bottom.plots),ncol=1,nrow=2)

#ggdraw(all.plots) +     
ggdraw(top.plots) +     
    draw_label("Density", 
            x = 0.025, y = 0.45, angle=90,
            vjust = 0, hjust = 0, size = 10, fontface = 'bold')


ggsave("fig-4.tiff",width=5.2,height=1.7,units="in",dpi=300, compression = "lzw")

## for appendix figure:

ggdraw(bottom.plots) +     
    draw_label("Density", 
            x = 0.025, y = 0.5, angle=90,
            vjust = 0, hjust = 0, size = 10, fontface = 'bold')+
ggsave("Validation-appendix-figs.tiff",width=5.2,height=2,units="in",dpi=300, compression = "lzw")


#--------------------

##  FIGURE 5


cont.vars<-c(
  "morans.i",
  "proportion.crops")
var.labs<-c(
  "Moran's I",
  "Percentage of Land Devoted to Crops")
all.breaks<-c(10,10)
legnd<-c(TRUE,FALSE)

rain.plots<-list()
for(i in 1:length(cont.vars)){
  rain.plots[[i]]<-plot.all.rainfall(actual.data,cont.vars[i],all.breaks[i],var.labs[i],leg=legnd[i],plotnum=i,gamft=TRUE)
}

theme_set(theme_cowplot(font_size=8))
all.rain.plots<-plot_grid(plotlist=rain.plots,
      ncol = 2, nrow = 1,labels=c("A)","B)"),label_size=8)+theme(plot.margin = unit(c(0,0,0,5), "pt"))
ggdraw(all.rain.plots)+
      draw_label("Proportion of Simulations\nSustainable after 60 Model Years", 
      x = 0.025, y = 0.5, angle=90,
            vjust = 0.5, hjust = 0.5, size = 8)
ggsave("fig-5.tiff",width=5.2,height=2.5,units="in",dpi=300, compression = "lzw")


#------------

# FIGURE 6

f3.dat<-actual.data[actual.data$rainfall.type%in%c("constant","historical","statistical-extreme"),]

cont.vars<-c(
  "morans.i",
  "gearys.c",
  "total.crop.perimeter",
  "average.contiguous.crop.cluster.size"
  )
var.labs<-c(
  "Moran's I",
  "Geary's C",
  "Total Perimeter of 'Crop' Class (km)",
  "Average size of Crop Clusters (ha)")
all.breaks<-c(10,10,10,10) 
legnd<-c(TRUE,FALSE,FALSE,FALSE)

rain.plots<-list()
for(i in 1:length(cont.vars)){
  rain.plots[[i]]<-plot.all.rainfall(f3.dat,cont.vars[i],all.breaks[i],var.labs[i],leg=legnd[i],plotnum=i,gamft=FALSE)
}

all.rain.plots<-plot_grid(plotlist=rain.plots,
      ncol = 2, nrow = 2,labels=c("A)","B)","C)","D)"),label_size=8)+theme(plot.margin = unit(c(0,0,0,15), "pt")) 
ggdraw(all.rain.plots)+
      draw_label("Proportion of Simulations Sustainable after 60 Model Years", 
      x = 0.03, y = 0.15, angle=90,
            vjust = 0, hjust = 0, size = 10)
ggsave("fig-6.tiff",width=4.5,height=4.5,units="in",dpi=300, compression = "lzw")


#-------------------------

#  FIGURE 7

f4.dat<-f3.dat[f3.dat$rainfall.type!="constant",]

f4.dat$times.per.day.farmers.move.cows<-f4.dat$times.per.day.farmers.move.cows==1
names(f4.dat)[names(f4.dat)=="times.per.day.farmers.move.cows"]<-"Move Cows"
f4.dat$how.long.to.store.grain<-f4.dat$how.long.to.store.grain==3
names(f4.dat)[names(f4.dat)=="how.long.to.store.grain"]<-"Store Grain"
f4.dat$cow.proportion.to.save<-factor(f4.dat$cow.proportion.to.save)
f4.dat$key.resources<-f4.dat$key.resources==10
names(f4.dat)[names(f4.dat)=="key.resources"]<-"Preserve Forest"
f4.dat$muonde.projects<-f4.dat$muonde.projects==10
names(f4.dat)[names(f4.dat)=="muonde.projects"]<-"Crop Innovations"
f4.dat$subsidy<-gsub("\"","",f4.dat$subsidy,perl=TRUE)
f4.dat$subsidy.proportion<-paste(f4.dat$subsidy,f4.dat$cow.proportion.to.save,sep="-")
f4.dat$subsidy.proportion<-factor(f4.dat$subsidy.proportion, 
    levels=c("no-0","feed-0.7","feed-1","transport-0.7","transport-1"))
levels(f4.dat$subsidy.proportion)<-c("None:0%","Feed: 70%","Feed: 100%","Transport: 70%","Transport: 100%")
names(f4.dat)[names(f4.dat)=="subsidy.proportion"]<-"Subsidize Cows"
f4.dat$invincible.fences<-f4.dat$invincible.fences=="true"
names(f4.dat)[names(f4.dat)=="invincible.fences"]<-"Stone Walls"


plots<-list()
mn<-c("Stone Walls","Preserve Forest", "Crop Innovations",
    "Move Cows","Store Grain", "Subsidize Cows")
for (i in 1:length(mn))
plots[[i]]<-plot.one.var.rain(dtt=f4.dat,
            cntt="proportion.crops",
            mana=mn[i],
            rnfl="rainfall.type",brk=10,
            acc=4,axtick=4,noleg=FALSE)

rnleg <-plot.one.var.rain.get.rain.legend(dtt=f4.dat,
                    cntt="proportion.crops",
                    mana="Stone Walls",
                    rnfl="rainfall.type",brk=10,thresholds=FALSE,top=TRUE)


theme_set(theme_cowplot(font_size=8))
all.plots<-plot_grid(plotlist=plots,
          ncol = 3, nrow = 2, labels=c("A)","B)","C)","D)","E)","F)"),label_size=8,hjust=0)+
theme(plot.margin = unit(c(0,0,0,15), "pt")) 
all.plots.with.rainleg<-plot_grid(rnleg,all.plots,ncol=1,rel_heights=c(0.2,3),align="none",axis="t")
ggdraw(all.plots.with.rainleg)+draw_label("Percentage Land-Use Dedicated to Crops", 
            x = 0.5, y = 0.01,
            vjust = 0, hjust = 0.5, size = 8)+
        draw_label("Proportion of Simulations Sustainable after 60 Model Years", 
            x = 0.025, y = 0.25, angle=90,
            vjust = 0, hjust = 0, size = 8)

ggsave("fig-7.tiff",width=7.5,height=5,units="in",dpi=300, compression = "lzw")
