# Supplementary material for: Using mixed methods to construct and analyze a participatory agent-based model of a complex Zimbabwean agro-pastoral system
Source: PLoS One. 2020 Aug 21;15(8):e0237638. doi: 10.1371/journal.pone.0237638 (PMC7442250; doi:10.1371/journal.pone.0237638)
Supplement: S2 Dataset — Yearly values for model runs matching historical management and rainfall parameters (316 runs), used for validation comparison figure. (CSV) [file pone.0237638.s005.csv]

	X	X.run.number.	model.mode	times.per.day.farmers.move.cows	invincible.fences	key.resources	subsidy	cow.proportion.to.save	rainfall.type	muonde.projects	rain.site	how.long.to.store.grain	clumpiness	X.step.	total.mud.crop.perimeter	wood.to.build.fence.per.meter	termite.activity	hours.to.plough.ha	crop.growth.slope	zero.crop.growth.intercept	muonde.efficiency	woodland.growth.slope	cow.maintenance.energy.rate	cow.working.energy.per.hour	kcal.per.kg.of.browse	kcal.per.kg.of.crop	kcal.per.kg.of.cow	production.efficiency	catabolism.efficiency	min.cow.mass	max.cow.mass	calf.birth.mass	livestock.not.reproduction.rate.per.year	morans.i	gearys.c	total.crop.perimeter	average.contiguous.crop.cluster.size	proportion.crops	calendar.year	rainfall	crop.eaten	current.harvest	mean.previous.harvests.list	count.cows	total.woodland.biomass	subsidy.used	total.number.of.births	count.cows.in.crops	model.setup.time
16177	14670713	84867	"Experiment"	1	false	10	"feed"	0.7	"historical"	0	"Average"	3	0.95	1	49400.1701459766	5.75261951508736	0.698723914505251	8.06022028488104	0.850000427064373	229.234325466889	3.24248919227368	6.69860742642578	942.174051541391	926.381148469045	2017.80248089651	2236.55965165308	1321.06810564655	0.465567118692681	0.933078860932468	62.4395712325075	289.737716772298	17.3436093373475	0.760713656831045	0.585098039215686	0.414742444459522	51831.202957292	44.6057142857143	50	1952	978.266666666667	75.3205552252738	23.267544840941	23.8737836092371	64	22.9126009016436	0	72	1933	0.636
16188	14670739	84867	"Experiment"	1	false	10	"feed"	0.7	"historical"	0	"Average"	3	0.95	2	49400.1701459766	5.75261951508736	0.698723914505251	8.06022028488104	0.850000427064373	229.234325466889	3.24248919227368	6.69860742642578	942.174051541391	926.381148469045	2017.80248089651	2236.55965165308	1321.06810564655	0.465567118692681	0.933078860932468	62.4395712325075	289.737716772298	17.3436093373475	0.760713656831045	0.585098039215686	0.414742444459522	51831.202957292	44.6057142857143	50	1953	394.333333333333	29.9062157666468	123.334191426839	48.5777300336851	46	93.5124714858499	107367.742615719	76	6900	0.636
16197	14670763	84867	"Experiment"	1	false	10	"feed"	0.7	"historical"	0	"Average"	3	0.95	3	49400.1701459766	5.75261951508736	0.698723914505251	8.06022028488104	0.850000427064373	229.234325466889	3.24248919227368	6.69860742642578	942.174051541391	926.381148469045	2017.80248089651	2236.55965165308	1321.06810564655	0.465567118692681	0.933078860932468	62.4395712325075	289.737716772298	17.3436093373475	0.760713656831045	0.585098039215686	0.414742444459522	51831.202957292	44.6057142857143	50	1954	754.766666666667	95.1538482515471	13.9991045165111	46.0809042533076	58	17.7600370784748	107367.742615719	90	10751	0.636
16205	14670784	84867	"Experiment"	1	false	10	"feed"	0.7	"historical"	0	"Average"	3	0.95	4	49400.1701459766	5.75261951508736	0.698723914505251	8.06022028488104	0.850000427064373	229.234325466889	3.24248919227368	6.69860742642578	942.174051541391	926.381148469045	2017.80248089651	2236.55965165308	1321.06810564655	0.465567118692681	0.933078860932468	62.4395712325075	289.737716772298	17.3436093373475	0.760713656831045	0.585098039215686	0.414742444459522	51831.202957292	44.6057142857143	50	1955	554.766666666667	62.5280544288598	44.1856651908839	51.1966264937938	53	26.9840298357668	107367.742615719	101	17479	0.636
16214	14670805	84867	"Experiment"	1	false	10	"feed"	0.7	"historical"	0	"Average"	3	0.95	5	49400.1701459766	5.75261951508736	0.698723914505251	8.06022028488104	0.850000427064373	229.234325466889	3.24248919227368	6.69860742642578	942.174051541391	926.381148469045	2017.80248089651	2236.55965165308	1321.06810564655	0.465567118692681	0.933078860932468	62.4395712325075	289.737716772298	17.3436093373475	0.760713656831045	0.585098039215686	0.414742444459522	51831.202957292	44.6057142857143	50	1956	578.5	66.2940546331919	23.8753269062596	51.3485720101235	53	22.6927523501959	107367.742615719	111	23792	0.636
16224	14670828	84867	"Experiment"	1	false	10	"feed"	0.7	"historical"	0	"Average"	3	0.95	6	49400.1701459766	5.75261951508736	0.698723914505251	8.06022028488104	0.850000427064373	229.234325466889	3.24248919227368	6.69860742642578	942.174051541391	926.381148469045	2017.80248089651	2236.55965165308	1321.06810564655	0.465567118692681	0.933078860932468	62.4395712325075	289.737716772298	17.3436093373475	0.760713656831045	0.585098039215686	0.414742444459522	51831.202957292	44.6057142857143	50	1957	630.566666666667	77.1345017174905	26.4151188491311	27.1188038656964	57	23.5021215396851	107367.742615719	123	29518	0.636
16232	14670851	84867	"Experiment"	1	false	10	"feed"	0.7	"historical"	0	"Average"	3	0.95	7	49400.1701459766	5.75261951508736	0.698723914505251	8.06022028488104	0.850000427064373	229.234325466889	3.24248919227368	6.69860742642578	942.174051541391	926.381148469045	2017.80248089651	2236.55965165308	1321.06810564655	0.465567118692681	0.933078860932468	62.4395712325075	289.737716772298	17.3436093373475	0.760713656831045	0.585098039215686	0.414742444459522	51831.202957292	44.6057142857143	50	1958	603.433333333333	72.3501354100521	29.3741839539897	30.9625737250661	58	23.2865685801473	107367.742615719	138	35370	0.636
16239	14670871	84867	"Experiment"	1	false	10	"feed"	0.7	"historical"	0	"Average"	3	0.95	8	49400.1701459766	5.75261951508736	0.698723914505251	8.06022028488104	0.850000427064373	229.234325466889	3.24248919227368	6.69860742642578	942.174051541391	926.381148469045	2017.80248089651	2236.55965165308	1321.06810564655	0.465567118692681	0.933078860932468	62.4395712325075	289.737716772298	17.3436093373475	0.760713656831045	0.585098039215686	0.414742444459522	51831.202957292	44.6057142857143	50	1959	409.233333333333	30.2111196725367	26.9167581246819	26.6453469585156	35	22.2504517916692	107367.742615719	143	39022	0.636
16247	14670890	84867	"Experiment"	1	false	10	"feed"	0.7	"historical"	0	"Average"	3	0.95	9	49400.1701459766	5.75261951508736	0.698723914505251	8.06022028488104	0.850000427064373	229.234325466889	3.24248919227368	6.69860742642578	942.174051541391	926.381148469045	2017.80248089651	2236.55965165308	1321.06810564655	0.465567118692681	0.933078860932468	62.4395712325075	289.737716772298	17.3436093373475	0.760713656831045	0.585098039215686	0.414742444459522	51831.202957292	44.6057142857143	50	1960	640.5	55.0905470974125	17.6174150128063	25.0808689851523	45	24.261937282165	107367.742615719	156	40764	0.636
16256	14670915	84867	"Experiment"	1	false	10	"feed"	0.7	"historical"	0	"Average"	3	0.95	10	49400.1701459766	5.75261951508736	0.698723914505251	8.06022028488104	0.850000427064373	229.234325466889	3.24248919227368	6.69860742642578	942.174051541391	926.381148469045	2017.80248089651	2236.55965165308	1321.06810564655	0.465567118692681	0.933078860932468	62.4395712325075	289.737716772298	17.3436093373475	0.760713656831045	0.585098039215686	0.414742444459522	51831.202957292	44.6057142857143	50	1961	476.566666666667	44.8561327989332	54.0213289603412	31.9824215129548	45	36.3528914220271	107367.742615719	170	46086	0.636
16264	14670939	84867	"Experiment"	1	false	10	"feed"	0.7	"historical"	0	"Average"	3	0.95	11	49400.1701459766	5.75261951508736	0.698723914505251	8.06022028488104	0.850000427064373	229.234325466889	3.24248919227368	6.69860742642578	942.174051541391	926.381148469045	2017.80248089651	2236.55965165308	1321.06810564655	0.465567118692681	0.933078860932468	62.4395712325075	289.737716772298	17.3436093373475	0.760713656831045	0.585098039215686	0.414742444459522	51831.202957292	44.6057142857143	50	1962	604.5	71.4164583910351	20.817901117336	29.8433508037914	52	21.8520005071828	107367.742615719	185	52404	0.636
16271	14670963	84867	"Experiment"	1	false	10	"feed"	0.7	"historical"	0	"Average"	3	0.95	12	49400.1701459766	5.75261951508736	0.698723914505251	8.06022028488104	0.850000427064373	229.234325466889	3.24248919227368	6.69860742642578	942.174051541391	926.381148469045	2017.80248089651	2236.55965165308	1321.06810564655	0.465567118692681	0.933078860932468	62.4395712325075	289.737716772298	17.3436093373475	0.760713656831045	0.585098039215686	0.414742444459522	51831.202957292	44.6057142857143	50	1963	376.7	25.2736868064457	28.1253889782801	30.1455085171909	37	25.2531961947462	184058.987341234	193	56490	0.636
16278	14670984	84867	"Experiment"	1	false	10	"feed"	0.7	"historical"	0	"Average"	3	0.95	13	49400.1701459766	5.75261951508736	0.698723914505251	8.06022028488104	0.850000427064373	229.234325466889	3.24248919227368	6.69860742642578	942.174051541391	926.381148469045	2017.80248089651	2236.55965165308	1321.06810564655	0.465567118692681	0.933078860932468	62.4395712325075	289.737716772298	17.3436093373475	0.760713656831045	0.585098039215686	0.414742444459522	51831.202957292	44.6057142857143	50	1964	503.433333333333	50.4694068468808	13.8950301391003	29.2149122987644	46	20.6194212595122	184058.987341234	207	60383	0.636
16285	14671003	84867	"Experiment"	1	false	10	"feed"	0.7	"historical"	0	"Average"	3	0.95	14	49400.1701459766	5.75261951508736	0.698723914505251	8.06022028488104	0.850000427064373	229.234325466889	3.24248919227368	6.69860742642578	942.174051541391	926.381148469045	2017.80248089651	2236.55965165308	1321.06810564655	0.465567118692681	0.933078860932468	62.4395712325075	289.737716772298	17.3436093373475	0.760713656831045	0.585098039215686	0.414742444459522	51831.202957292	44.6057142857143	50	1965	466.2	43.2423908871289	22.2749405997482	21.2783152086161	44	22.6484636175112	184058.987341234	219	65180	0.636
16292	14671027	84867	"Experiment"	1	false	10	"feed"	0.7	"historical"	0	"Average"	3	0.95	15	49400.1701459766	5.75261951508736	0.698723914505251	8.06022028488104	0.850000427064373	229.234325466889	3.24248919227368	6.69860742642578	942.174051541391	926.381148469045	2017.80248089651	2236.55965165308	1321.06810564655	0.465567118692681	0.933078860932468	62.4395712325075	289.737716772298	17.3436093373475	0.760713656831045	0.585098039215686	0.414742444459522	51831.202957292	44.6057142857143	50	1966	636.6	77.0660355054629	19.6905798411753	20.996484889576	55	21.7106789524586	184058.987341234	231	70461	0.636
16299	14671047	84867	"Experiment"	1	false	10	"feed"	0.7	"historical"	0	"Average"	3	0.95	16	49400.1701459766	5.75261951508736	0.698723914505251	8.06022028488104	0.850000427064373	229.234325466889	3.24248919227368	6.69860742642578	942.174051541391	926.381148469045	2017.80248089651	2236.55965165308	1321.06810564655	0.465567118692681	0.933078860932468	62.4395712325075	289.737716772298	17.3436093373475	0.760713656831045	0.585098039215686	0.414742444459522	51831.202957292	44.6057142857143	50	1967	276.466666666667	7.53925804143994	30.9632098286183	21.7059401021605	39	24.9308045064323	925014.397920024	233	73772	0.636
16307	14671066	84867	"Experiment"	1	false	10	"feed"	0.7	"historical"	0	"Average"	3	0.95	17	49400.1701459766	5.75261951508736	0.698723914505251	8.06022028488104	0.850000427064373	229.234325466889	3.24248919227368	6.69860742642578	942.174051541391	926.381148469045	2017.80248089651	2236.55965165308	1321.06810564655	0.465567118692681	0.933078860932468	62.4395712325075	289.737716772298	17.3436093373475	0.760713656831045	0.585098039215686	0.414742444459522	51831.202957292	44.6057142857143	50	1968	569.066666666667	54.0838059984929	5.06732040309878	19.4990126681602	44	14.6718429538714	925014.397920024	241	76077	0.636
16316	14671088	84867	"Experiment"	1	false	10	"feed"	0.7	"historical"	0	"Average"	3	0.95	18	49400.1701459766	5.75261951508736	0.698723914505251	8.06022028488104	0.850000427064373	229.234325466889	3.24248919227368	6.69860742642578	942.174051541391	926.381148469045	2017.80248089651	2236.55965165308	1321.06810564655	0.465567118692681	0.933078860932468	62.4395712325075	289.737716772298	17.3436093373475	0.760713656831045	0.585098039215686	0.414742444459522	51831.202957292	44.6057142857143	50	1969	389.166666666667	28.1080643732644	35.8548615915463	22.8939929161097	38	24.9490714558833	947431.838685941	248	80312	0.636
16323	14671108	84867	"Experiment"	1	false	10	"feed"	0.7	"historical"	0	"Average"	3	0.95	19	49400.1701459766	5.75261951508736	0.698723914505251	8.06022028488104	0.850000427064373	229.234325466889	3.24248919227368	6.69860742642578	942.174051541391	926.381148469045	2017.80248089651	2236.55965165308	1321.06810564655	0.465567118692681	0.933078860932468	62.4395712325075	289.737716772298	17.3436093373475	0.760713656831045	0.585098039215686	0.414742444459522	51831.202957292	44.6057142857143	50	1970	405.666666666667	29.6365163113727	14.3426392773173	21.5570077751452	37	21.1155424175001	947431.838685941	256	82816	0.636
16331	14671129	84867	"Experiment"	1	false	10	"feed"	0.7	"historical"	0	"Average"	3	0.95	20	49400.1701459766	5.75261951508736	0.698723914505251	8.06022028488104	0.850000427064373	229.234325466889	3.24248919227368	6.69860742642578	942.174051541391	926.381148469045	2017.80248089651	2236.55965165308	1321.06810564655	0.465567118692681	0.933078860932468	62.4395712325075	289.737716772298	17.3436093373475	0.760713656831045	0.585098039215686	0.414742444459522	51831.202957292	44.6057142857143	50	1971	740.266666666667	16.1440748388494	17.261844210028	18.1316663704976	43	21.6460443579789	947431.838685941	263	83266	0.636
16341	14671153	84867	"Experiment"	1	false	10	"feed"	0.7	"historical"	0	"Average"	3	0.95	21	49400.1701459766	5.75261951508736	0.698723914505251	8.06022028488104	0.850000427064373	229.234325466889	3.24248919227368	6.69860742642578	942.174051541391	926.381148469045	2017.80248089651	2236.55965165308	1321.06810564655	0.465567118692681	0.933078860932468	62.4395712325075	289.737716772298	17.3436093373475	0.760713656831045	0.585098039215686	0.414742444459522	51831.202957292	44.6057142857143	50	1972	210.466666666667	0	119.360443979006	46.7049472644744	31	133.285627933089	2405745.35377419	264	83266	0.636
16347	14671171	84867	"Experiment"	1	false	10	"feed"	0.7	"historical"	0	"Average"	3	0.95	22	49400.1701459766	5.75261951508736	0.698723914505251	8.06022028488104	0.850000427064373	229.234325466889	3.24248919227368	6.69860742642578	942.174051541391	926.381148469045	2017.80248089651	2236.55965165308	1321.06810564655	0.465567118692681	0.933078860932468	62.4395712325075	289.737716772298	17.3436093373475	0.760713656831045	0.585098039215686	0.414742444459522	51831.202957292	44.6057142857143	50	1973	778	0.0462106034160128	0.0116548867022687	37.7441455882634	38	13.3780459954911	2405745.35377419	274	83272	0.636
16356	14671195	84867	"Experiment"	1	false	10	"feed"	0.7	"historical"	0	"Average"	3	0.95	23	49400.1701459766	5.75261951508736	0.698723914505251	8.06022028488104	0.850000427064373	229.234325466889	3.24248919227368	6.69860742642578	942.174051541391	926.381148469045	2017.80248089651	2236.55965165308	1321.06810564655	0.465567118692681	0.933078860932468	62.4395712325075	289.737716772298	17.3436093373475	0.760713656831045	0.585098039215686	0.414742444459522	51831.202957292	44.6057142857143	50	1974	871.9	0	145.026009861151	70.4149882342219	49	297.222921020461	2405745.35377419	285	83272	0.636
16365	14671217	84867	"Experiment"	1	false	10	"feed"	0.7	"historical"	0	"Average"	3	0.95	24	49400.1701459766	5.75261951508736	0.698723914505251	8.06022028488104	0.850000427064373	229.234325466889	3.24248919227368	6.69860742642578	942.174051541391	926.381148469045	2017.80248089651	2236.55965165308	1321.06810564655	0.465567118692681	0.933078860932468	62.4395712325075	289.737716772298	17.3436093373475	0.760713656831045	0.585098039215686	0.414742444459522	51831.202957292	44.6057142857143	50	1975	542.466666666667	42.1205496067464	170.486278921388	108.721096912062	45	330.358976369096	2405745.35377419	298	85226	0.636
16374	14671239	84867	"Experiment"	1	false	10	"feed"	0.7	"historical"	0	"Average"	3	0.95	25	49400.1701459766	5.75261951508736	0.698723914505251	8.06022028488104	0.850000427064373	229.234325466889	3.24248919227368	6.69860742642578	942.174051541391	926.381148469045	2017.80248089651	2236.55965165308	1321.06810564655	0.465567118692681	0.933078860932468	62.4395712325075	289.737716772298	17.3436093373475	0.760713656831045	0.585098039215686	0.414742444459522	51831.202957292	44.6057142857143	50	1976	721.833333333333	89.3853972466175	41.0560830160191	89.1450066713153	60	26.0477143868921	2405745.35377419	313	88635	0.636
16384	14671266	84867	"Experiment"	1	false	10	"feed"	0.7	"historical"	0	"Average"	3	0.95	26	49400.1701459766	5.75261951508736	0.698723914505251	8.06022028488104	0.850000427064373	229.234325466889	3.24248919227368	6.69860742642578	942.174051541391	926.381148469045	2017.80248089651	2236.55965165308	1321.06810564655	0.465567118692681	0.933078860932468	62.4395712325075	289.737716772298	17.3436093373475	0.760713656831045	0.585098039215686	0.414742444459522	51831.202957292	44.6057142857143	50	1977	746.466666666667	101.990371740862	41.3583861066523	99.4816894763028	67	25.1685409241899	2405745.35377419	329	96708	0.636
16392	14671284	84867	"Experiment"	1	false	10	"feed"	0.7	"historical"	0	"Average"	3	0.95	27	49400.1701459766	5.75261951508736	0.698723914505251	8.06022028488104	0.850000427064373	229.234325466889	3.24248919227368	6.69860742642578	942.174051541391	926.381148469045	2017.80248089651	2236.55965165308	1321.06810564655	0.465567118692681	0.933078860932468	62.4395712325075	289.737716772298	17.3436093373475	0.760713656831045	0.585098039215686	0.414742444459522	51831.202957292	44.6057142857143	50	1978	509.566666666667	51.7744208699805	35.2278101175626	72.0321395404056	46	24.6245228321244	2405745.35377419	340	102345	0.636
16401	14671305	84867	"Experiment"	1	false	10	"feed"	0.7	"historical"	0	"Average"	3	0.95	28	49400.1701459766	5.75261951508736	0.698723914505251	8.06022028488104	0.850000427064373	229.234325466889	3.24248919227368	6.69860742642578	942.174051541391	926.381148469045	2017.80248089651	2236.55965165308	1321.06810564655	0.465567118692681	0.933078860932468	62.4395712325075	289.737716772298	17.3436093373475	0.760713656831045	0.585098039215686	0.414742444459522	51831.202957292	44.6057142857143	50	1979	607.6	71.4110306584026	22.6507023384274	35.0732453946654	53	23.1853229950039	2405745.35377419	351	107199	0.636
16410	14671327	84867	"Experiment"	1	false	10	"feed"	0.7	"historical"	0	"Average"	3	0.95	29	49400.1701459766	5.75261951508736	0.698723914505251	8.06022028488104	0.850000427064373	229.234325466889	3.24248919227368	6.69860742642578	942.174051541391	926.381148469045	2017.80248089651	2236.55965165308	1321.06810564655	0.465567118692681	0.933078860932468	62.4395712325075	289.737716772298	17.3436093373475	0.760713656831045	0.585098039215686	0.414742444459522	51831.202957292	44.6057142857143	50	1980	752.7	102.431463310892	29.0439523565483	32.0702127297977	69	24.4258854773008	2405745.35377419	369	113528	0.636
16418	14671350	84867	"Experiment"	1	false	10	"feed"	0.7	"historical"	0	"Average"	3	0.95	30	49400.1701459766	5.75261951508736	0.698723914505251	8.06022028488104	0.850000427064373	229.234325466889	3.24248919227368	6.69860742642578	942.174051541391	926.381148469045	2017.80248089651	2236.55965165308	1321.06810564655	0.465567118692681	0.933078860932468	62.4395712325075	289.737716772298	17.3436093373475	0.760713656831045	0.585098039215686	0.414742444459522	51831.202957292	44.6057142857143	50	1981	336.666666666667	19.1572081363459	36.3976529631237	30.8300294439155	49	23.1335910789973	3393292.61277843	372	119094	0.636
16428	14671373	84867	"Experiment"	1	false	10	"feed"	0.7	"historical"	0	"Average"	3	0.95	31	49400.1701459766	5.75261951508736	0.698723914505251	8.06022028488104	0.850000427064373	229.234325466889	3.24248919227368	6.69860742642578	942.174051541391	926.381148469045	2017.80248089651	2236.55965165308	1321.06810564655	0.465567118692681	0.933078860932468	62.4395712325075	289.737716772298	17.3436093373475	0.760713656831045	0.585098039215686	0.414742444459522	51831.202957292	44.6057142857143	50	1982	188.533333333333	0	9.329740015267	24.3555119183416	35	14.4896151875235	5997845.27018806	372	119094	0.636
16436	14671390	84867	"Experiment"	1	false	10	"feed"	0.7	"historical"	0	"Average"	3	0.95	32	49400.1701459766	5.75261951508736	0.698723914505251	8.06022028488104	0.850000427064373	229.234325466889	3.24248919227368	6.69860742642578	942.174051541391	926.381148469045	2017.80248089651	2236.55965165308	1321.06810564655	0.465567118692681	0.933078860932468	62.4395712325075	289.737716772298	17.3436093373475	0.760713656831045	0.585098039215686	0.414742444459522	51831.202957292	44.6057142857143	50	1983	416.533333333333	5.88523540989391	0.00321025529295768	18.693638897558	24	11.0161804915915	5997845.27018806	374	119446	0.636
16445	14671408	84867	"Experiment"	1	false	10	"feed"	0.7	"historical"	0	"Average"	3	0.95	33	49400.1701459766	5.75261951508736	0.698723914505251	8.06022028488104	0.850000427064373	229.234325466889	3.24248919227368	6.69860742642578	942.174051541391	926.381148469045	2017.80248089651	2236.55965165308	1321.06810564655	0.465567118692681	0.933078860932468	62.4395712325075	289.737716772298	17.3436093373475	0.760713656831045	0.585098039215686	0.414742444459522	51831.202957292	44.6057142857143	50	1984	742.033333333333	0	43.4477681974456	22.2945928577823	29	54.2110204259258	5997845.27018806	379	119446	0.636
16454	14671431	84867	"Experiment"	1	false	10	"feed"	0.7	"historical"	0	"Average"	3	0.95	34	49400.1701459766	5.75261951508736	0.698723914505251	8.06022028488104	0.850000427064373	229.234325466889	3.24248919227368	6.69860742642578	942.174051541391	926.381148469045	2017.80248089651	2236.55965165308	1321.06810564655	0.465567118692681	0.933078860932468	62.4395712325075	289.737716772298	17.3436093373475	0.760713656831045	0.585098039215686	0.414742444459522	51831.202957292	44.6057142857143	50	1985	433.625237260548	16.8055280555586	136.024224863369	47.2012358328435	37	447.288324272016	5997845.27018806	387	119896	0.636
16462	14671451	84867	"Experiment"	1	false	10	"feed"	0.7	"historical"	0	"Average"	3	0.95	35	49400.1701459766	5.75261951508736	0.698723914505251	8.06022028488104	0.850000427064373	229.234325466889	3.24248919227368	6.69860742642578	942.174051541391	926.381148469045	2017.80248089651	2236.55965165308	1321.06810564655	0.465567118692681	0.933078860932468	62.4395712325075	289.737716772298	17.3436093373475	0.760713656831045	0.585098039215686	0.414742444459522	51831.202957292	44.6057142857143	50	1986	265.390301406114	4.38437094039259	37.3998882713562	54.2187728968659	28	28.8325524351827	6060378.13127196	392	121568	0.636
16470	14671471	84867	"Experiment"	1	false	10	"feed"	0.7	"historical"	0	"Average"	3	0.95	36	49400.1701459766	5.75261951508736	0.698723914505251	8.06022028488104	0.850000427064373	229.234325466889	3.24248919227368	6.69860742642578	942.174051541391	926.381148469045	2017.80248089651	2236.55965165308	1321.06810564655	0.465567118692681	0.933078860932468	62.4395712325075	289.737716772298	17.3436093373475	0.760713656831045	0.585098039215686	0.414742444459522	51831.202957292	44.6057142857143	50	1987	716.833333333333	0.0898411642539162	5.32099447033023	55.5482189506252	35	18.5489472563019	6060378.13127196	401	121584	0.636
16482	14671497	84867	"Experiment"	1	false	10	"feed"	0.7	"historical"	0	"Average"	3	0.95	37	49400.1701459766	5.75261951508736	0.698723914505251	8.06022028488104	0.850000427064373	229.234325466889	3.24248919227368	6.69860742642578	942.174051541391	926.381148469045	2017.80248089651	2236.55965165308	1321.06810564655	0.465567118692681	0.933078860932468	62.4395712325075	289.737716772298	17.3436093373475	0.760713656831045	0.585098039215686	0.414742444459522	51831.202957292	44.6057142857143	50	1988	389.366666666667	20.1237159557425	129.107227192124	76.9630836992949	32	296.865699805306	6068047.25574451	412	123092	0.636
16491	14671520	84867	"Experiment"	1	false	10	"feed"	0.7	"historical"	0	"Average"	3	0.95	38	49400.1701459766	5.75261951508736	0.698723914505251	8.06022028488104	0.850000427064373	229.234325466889	3.24248919227368	6.69860742642578	942.174051541391	926.381148469045	2017.80248089651	2236.55965165308	1321.06810564655	0.465567118692681	0.933078860932468	62.4395712325075	289.737716772298	17.3436093373475	0.760713656831045	0.585098039215686	0.414742444459522	51831.202957292	44.6057142857143	50	1989	438.366666666667	36.2116545808447	22.3879458131376	48.5540139367371	37	25.166507359911	6068047.25574451	420	125942	0.636
16499	14671538	84867	"Experiment"	1	false	10	"feed"	0.7	"historical"	0	"Average"	3	0.95	39	49400.1701459766	5.75261951508736	0.698723914505251	8.06022028488104	0.850000427064373	229.234325466889	3.24248919227368	6.69860742642578	942.174051541391	926.381148469045	2017.80248089651	2236.55965165308	1321.06810564655	0.465567118692681	0.933078860932468	62.4395712325075	289.737716772298	17.3436093373475	0.760713656831045	0.585098039215686	0.414742444459522	51831.202957292	44.6057142857143	50	1990	300.166666666667	10.6725623758491	19.2594365222352	44.0189009994569	29	24.0813545154659	6120551.26174892	432	128749	0.636
16509	14671560	84867	"Experiment"	1	false	10	"feed"	0.7	"historical"	0	"Average"	3	0.95	40	49400.1701459766	5.75261951508736	0.698723914505251	8.06022028488104	0.850000427064373	229.234325466889	3.24248919227368	6.69860742642578	942.174051541391	926.381148469045	2017.80248089651	2236.55965165308	1321.06810564655	0.465567118692681	0.933078860932468	62.4395712325075	289.737716772298	17.3436093373475	0.760713656831045	0.585098039215686	0.414742444459522	51831.202957292	44.6057142857143	50	1991	155.133333333333	0	8.13598171305853	44.7226478101389	21	21.1924333769299	7286848.11422884	432	128749	0.636
16519	14671584	84867	"Experiment"	1	false	10	"feed"	0.7	"historical"	0	"Average"	3	0.95	41	49400.1701459766	5.75261951508736	0.698723914505251	8.06022028488104	0.850000427064373	229.234325466889	3.24248919227368	6.69860742642578	942.174051541391	926.381148469045	2017.80248089651	2236.55965165308	1321.06810564655	0.465567118692681	0.933078860932468	62.4395712325075	289.737716772298	17.3436093373475	0.760713656831045	0.585098039215686	0.414742444459522	51831.202957292	44.6057142857143	50	1992	519.5	0	0.00719223035461506	12.4476390696965	26	14.5409659412558	7286848.11422884	441	128749	0.636
16529	14671607	84867	"Experiment"	1	false	10	"feed"	0.7	"historical"	0	"Average"	3	0.95	42	49400.1701459766	5.75261951508736	0.698723914505251	8.06022028488104	0.850000427064373	229.234325466889	3.24248919227368	6.69860742642578	942.174051541391	926.381148469045	2017.80248089651	2236.55965165308	1321.06810564655	0.465567118692681	0.933078860932468	62.4395712325075	289.737716772298	17.3436093373475	0.760713656831045	0.585098039215686	0.414742444459522	51831.202957292	44.6057142857143	50	1993	405.066666666667	15.5252751488281	76.5721128230019	25.9936808221626	35	292.415008276644	7286848.11422884	450	129277	0.636
16539	14671630	84867	"Experiment"	1	false	10	"feed"	0.7	"historical"	0	"Average"	3	0.95	43	49400.1701459766	5.75261951508736	0.698723914505251	8.06022028488104	0.850000427064373	229.234325466889	3.24248919227368	6.69860742642578	942.174051541391	926.381148469045	2017.80248089651	2236.55965165308	1321.06810564655	0.465567118692681	0.933078860932468	62.4395712325075	289.737716772298	17.3436093373475	0.760713656831045	0.585098039215686	0.414742444459522	51831.202957292	44.6057142857143	50	1994	495.566666666667	47.5443475578773	31.1632902090577	28.9696442438682	41	23.6213002404351	7286848.11422884	457	132546	0.636
16550	14671653	84867	"Experiment"	1	false	10	"feed"	0.7	"historical"	0	"Average"	3	0.95	44	49400.1701459766	5.75261951508736	0.698723914505251	8.06022028488104	0.850000427064373	229.234325466889	3.24248919227368	6.69860742642578	942.174051541391	926.381148469045	2017.80248089651	2236.55965165308	1321.06810564655	0.465567118692681	0.933078860932468	62.4395712325075	289.737716772298	17.3436093373475	0.760713656831045	0.585098039215686	0.414742444459522	51831.202957292	44.6057142857143	50	1995	571.2	63.192954648035	23.1596885119091	32.7255709435808	48	24.6911555679889	7286848.11422884	466	137254	0.636
16561	14671679	84867	"Experiment"	1	false	10	"feed"	0.7	"historical"	0	"Average"	3	0.95	45	49400.1701459766	5.75261951508736	0.698723914505251	8.06022028488104	0.850000427064373	229.234325466889	3.24248919227368	6.69860742642578	942.174051541391	926.381148469045	2017.80248089651	2236.55965165308	1321.06810564655	0.465567118692681	0.933078860932468	62.4395712325075	289.737716772298	17.3436093373475	0.760713656831045	0.585098039215686	0.414742444459522	51831.202957292	44.6057142857143	50	1996	780.966666666667	106.57654873641	27.6169917036217	39.6280208118976	72	26.1255573116171	7286848.11422884	491	142262	0.636
16570	14671701	84867	"Experiment"	1	false	10	"feed"	0.7	"historical"	0	"Average"	3	0.95	46	49400.1701459766	5.75261951508736	0.698723914505251	8.06022028488104	0.850000427064373	229.234325466889	3.24248919227368	6.69860742642578	942.174051541391	926.381148469045	2017.80248089651	2236.55965165308	1321.06810564655	0.465567118692681	0.933078860932468	62.4395712325075	289.737716772298	17.3436093373475	0.760713656831045	0.585098039215686	0.414742444459522	51831.202957292	44.6057142857143	50	1997	320.3	16.2052502120351	39.7438395596995	30.420952496072	51	23.3418933088557	8520987.22165806	495	147270	0.636
16579	14671723	84867	"Experiment"	1	false	10	"feed"	0.7	"historical"	0	"Average"	3	0.95	47	49400.1701459766	5.75261951508736	0.698723914505251	8.06022028488104	0.850000427064373	229.234325466889	3.24248919227368	6.69860742642578	942.174051541391	926.381148469045	2017.80248089651	2236.55965165308	1321.06810564655	0.465567118692681	0.933078860932468	62.4395712325075	289.737716772298	17.3436093373475	0.760713656831045	0.585098039215686	0.414742444459522	51831.202957292	44.6057142857143	50	1998	440.9705	36.8064279202174	7.99320411410933	24.6284309723349	40	13.0262184450525	8520987.22165806	503	151110	0.636
16587	14671743	84867	"Experiment"	1	false	10	"feed"	0.7	"historical"	0	"Average"	3	0.95	48	49400.1701459766	5.75261951508736	0.698723914505251	8.06022028488104	0.850000427064373	229.234325466889	3.24248919227368	6.69860742642578	942.174051541391	926.381148469045	2017.80248089651	2236.55965165308	1321.06810564655	0.465567118692681	0.933078860932468	62.4395712325075	289.737716772298	17.3436093373475	0.760713656831045	0.585098039215686	0.414742444459522	51831.202957292	44.6057142857143	50	1999	960.333333333333	0.254622545741443	19.330223250319	23.6710646569374	58	22.4200431428945	8520987.22165806	521	151136	0.636
16598	14671770	84867	"Experiment"	1	false	10	"feed"	0.7	"historical"	0	"Average"	3	0.95	49	49400.1701459766	5.75261951508736	0.698723914505251	8.06022028488104	0.850000427064373	229.234325466889	3.24248919227368	6.69860742642578	942.174051541391	926.381148469045	2017.80248089651	2236.55965165308	1321.06810564655	0.465567118692681	0.933078860932468	62.4395712325075	289.737716772298	17.3436093373475	0.760713656831045	0.585098039215686	0.414742444459522	51831.202957292	44.6057142857143	50	2000	601.266666666667	63.5305964793828	193.695046093821	65.1905782544873	54	262.355164161051	8520987.22165806	543	155316	0.636
16606	14671794	84867	"Experiment"	1	false	10	"feed"	0.7	"historical"	0	"Average"	3	0.95	50	49400.1701459766	5.75261951508736	0.698723914505251	8.06022028488104	0.850000427064373	229.234325466889	3.24248919227368	6.69860742642578	942.174051541391	926.381148469045	2017.80248089651	2236.55965165308	1321.06810564655	0.465567118692681	0.933078860932468	62.4395712325075	289.737716772298	17.3436093373475	0.760713656831045	0.585098039215686	0.414742444459522	51831.202957292	44.6057142857143	50	2001	520.1	53.1461885074192	35.188651582755	64.0517812602511	45	23.4632734007354	8520987.22165806	547	160533	0.636
16615	14671817	84867	"Experiment"	1	false	10	"feed"	0.7	"historical"	0	"Average"	3	0.95	51	49400.1701459766	5.75261951508736	0.698723914505251	8.06022028488104	0.850000427064373	229.234325466889	3.24248919227368	6.69860742642578	942.174051541391	926.381148469045	2017.80248089651	2236.55965165308	1321.06810564655	0.465567118692681	0.933078860932468	62.4395712325075	289.737716772298	17.3436093373475	0.760713656831045	0.585098039215686	0.414742444459522	51831.202957292	44.6057142857143	50	2002	574.133333333333	65.7637618181166	24.0638602645984	68.0694452978734	53	24.0843354817624	8520987.22165806	569	167210	0.636
16625	14671843	84867	"Experiment"	1	false	10	"feed"	0.7	"historical"	0	"Average"	3	0.95	52	49400.1701459766	5.75261951508736	0.698723914505251	8.06022028488104	0.850000427064373	229.234325466889	3.24248919227368	6.69860742642578	942.174051541391	926.381148469045	2017.80248089651	2236.55965165308	1321.06810564655	0.465567118692681	0.933078860932468	62.4395712325075	289.737716772298	17.3436093373475	0.760713656831045	0.585098039215686	0.414742444459522	51831.202957292	44.6057142857143	50	2003	629.2	77.1958893147818	25.7872074165388	69.6836913394284	58	24.7794922332119	8520987.22165806	588	174181	0.636
16634	14671869	84867	"Experiment"	1	false	10	"feed"	0.7	"historical"	0	"Average"	3	0.95	53	49400.1701459766	5.75261951508736	0.698723914505251	8.06022028488104	0.850000427064373	229.234325466889	3.24248919227368	6.69860742642578	942.174051541391	926.381148469045	2017.80248089651	2236.55965165308	1321.06810564655	0.465567118692681	0.933078860932468	62.4395712325075	289.737716772298	17.3436093373475	0.760713656831045	0.585098039215686	0.414742444459522	51831.202957292	44.6057142857143	50	2004	396.833333333333	30.113742014676	28.9003332877293	28.4850131379054	43	22.3651778183324	8602397.92759735	595	178902	0.636
16642	14671890	84867	"Experiment"	1	false	10	"feed"	0.7	"historical"	0	"Average"	3	0.95	54	49400.1701459766	5.75261951508736	0.698723914505251	8.06022028488104	0.850000427064373	229.234325466889	3.24248919227368	6.69860742642578	942.174051541391	926.381148469045	2017.80248089651	2236.55965165308	1321.06810564655	0.465567118692681	0.933078860932468	62.4395712325075	289.737716772298	17.3436093373475	0.760713656831045	0.585098039215686	0.414742444459522	51831.202957292	44.6057142857143	50	2005	549.066666666667	59.143398110198	14.4046254597821	23.2890066071622	47	19.381633517284	8602397.92759735	607	182731	0.636
16650	14671916	84867	"Experiment"	1	false	10	"feed"	0.7	"historical"	0	"Average"	3	0.95	55	49400.1701459766	5.75261951508736	0.698723914505251	8.06022028488104	0.850000427064373	229.234325466889	3.24248919227368	6.69860742642578	942.174051541391	926.381148469045	2017.80248089651	2236.55965165308	1321.06810564655	0.465567118692681	0.933078860932468	62.4395712325075	289.737716772298	17.3436093373475	0.760713656831045	0.585098039215686	0.414742444459522	51831.202957292	44.6057142857143	50	2006	450.666666666667	39.1503133691467	25.6831369420585	23.6938257765272	40	24.8311218243423	8602397.92759735	613	186755	0.636
16659	14671940	84867	"Experiment"	1	false	10	"feed"	0.7	"historical"	0	"Average"	3	0.95	56	49400.1701459766	5.75261951508736	0.698723914505251	8.06022028488104	0.850000427064373	229.234325466889	3.24248919227368	6.69860742642578	942.174051541391	926.381148469045	2017.80248089651	2236.55965165308	1321.06810564655	0.465567118692681	0.933078860932468	62.4395712325075	289.737716772298	17.3436093373475	0.760713656831045	0.585098039215686	0.414742444459522	51831.202957292	44.6057142857143	50	2007	659.166666666667	73.3668191852498	19.6692810974114	22.1643441967453	52	24.413025402202	8602397.92759735	625	189814	0.636
16667	14671962	84867	"Experiment"	1	false	10	"feed"	0.7	"historical"	0	"Average"	3	0.95	57	49400.1701459766	5.75261951508736	0.698723914505251	8.06022028488104	0.850000427064373	229.234325466889	3.24248919227368	6.69860742642578	942.174051541391	926.381148469045	2017.80248089651	2236.55965165308	1321.06810564655	0.465567118692681	0.933078860932468	62.4395712325075	289.737716772298	17.3436093373475	0.760713656831045	0.585098039215686	0.414742444459522	51831.202957292	44.6057142857143	50	2008	550.533333333333	61.2403414329959	40.7126708763185	25.1174285938926	56	25.1998853504573	8602397.92759735	646	196328	0.636
16677	14671988	84867	"Experiment"	1	false	10	"feed"	0.7	"historical"	0	"Average"	3	0.95	58	49400.1701459766	5.75261951508736	0.698723914505251	8.06022028488104	0.850000427064373	229.234325466889	3.24248919227368	6.69860742642578	942.174051541391	926.381148469045	2017.80248089651	2236.55965165308	1321.06810564655	0.465567118692681	0.933078860932468	62.4395712325075	289.737716772298	17.3436093373475	0.760713656831045	0.585098039215686	0.414742444459522	51831.202957292	44.6057142857143	50	2009	545.933333333333	59.8653521989584	24.0326283551775	27.5244293177415	50	21.6543289509459	8602397.92759735	660	202609	0.636
16688	14672014	84867	"Experiment"	1	false	10	"feed"	0.7	"historical"	0	"Average"	3	0.95	59	49400.1701459766	5.75261951508736	0.698723914505251	8.06022028488104	0.850000427064373	229.234325466889	3.24248919227368	6.69860742642578	942.174051541391	926.381148469045	2017.80248089651	2236.55965165308	1321.06810564655	0.465567118692681	0.933078860932468	62.4395712325075	289.737716772298	17.3436093373475	0.760713656831045	0.585098039215686	0.414742444459522	51831.202957292	44.6057142857143	50	2010	590.6	68.5659433315876	24.1986997420006	27.153320017727	57	22.9550369959352	8602397.92759735	680	208326	0.636
16697	14672036	84867	"Experiment"	1	false	10	"feed"	0.7	"historical"	0	"Average"	3	0.95	60	49400.1701459766	5.75261951508736	0.698723914505251	8.06022028488104	0.850000427064373	229.234325466889	3.24248919227368	6.69860742642578	942.174051541391	926.381148469045	2017.80248089651	2236.55965165308	1321.06810564655	0.465567118692681	0.933078860932468	62.4395712325075	289.737716772298	17.3436093373475	0.760713656831045	0.585098039215686	0.414742444459522	51831.202957292	44.6057142857143	50	2011	370.566666666667	25.5104926595186	27.288669054929	29.0581670071064	42	21.3032024791854	8726283.78446149	688	213138	0.636
5696	7057230	84798	"Experiment"	1	false	10	"feed"	0.7	"historical"	0	"Average"	3	0.22	1	50613.0885146958	6.00286404237926	0.680832164916037	7.87841449480426	0.910402414427486	232.986115499804	3.27624091535811	5.60698978680879	965.155951089142	908.052639868056	1837.03053801548	2276.38668180682	1350.41186132915	0.465677399069412	0.934196768677143	60.1509092015742	284.238585238861	18.0533802129311	0.781854117158449	-0.00917573642493803	1.00910001012907	125903.772779055	1.03414012738853	52	1952	978.266666666667	0.185594412292336	26.3154585979199	18.6965751720667	37	35.6769807709033	0	43	33	0.745
5706	7057254	84798	"Experiment"	1	false	10	"feed"	0.7	"historical"	0	"Average"	3	0.22	2	50613.0885146958	6.00286404237926	0.680832164916037	7.87841449480426	0.910402414427486	232.986115499804	3.27624091535811	5.60698978680879	965.155951089142	908.052639868056	1837.03053801548	2276.38668180682	1350.41186132915	0.465677399069412	0.934196768677143	60.1509092015742	284.238585238861	18.0533802129311	0.781854117158449	-0.00917573642493803	1.00910001012907	125903.772779055	1.03414012738853	52	1953	394.333333333333	36.8697921398346	219.980969287451	69.8868885819487	31	288.958532995852	22716.7314604085	47	3960	0.745
5715	7057278	84798	"Experiment"	1	false	10	"feed"	0.7	"historical"	0	"Average"	3	0.22	3	50613.0885146958	6.00286404237926	0.680832164916037	7.87841449480426	0.910402414427486	232.986115499804	3.27624091535811	5.60698978680879	965.155951089142	908.052639868056	1837.03053801548	2276.38668180682	1350.41186132915	0.465677399069412	0.934196768677143	60.1509092015742	284.238585238861	18.0533802129311	0.781854117158449	-0.00917573642493803	1.00910001012907	125903.772779055	1.03414012738853	52	1954	754.766666666667	58.2054704277445	10.9259288870189	67.4352197018495	37	22.0632227718254	22716.7314604085	56	5515	0.745
5723	7057300	84798	"Experiment"	1	false	10	"feed"	0.7	"historical"	0	"Average"	3	0.22	4	50613.0885146958	6.00286404237926	0.680832164916037	7.87841449480426	0.910402414427486	232.986115499804	3.27624091535811	5.60698978680879	965.155951089142	908.052639868056	1837.03053801548	2276.38668180682	1350.41186132915	0.465677399069412	0.934196768677143	60.1509092015742	284.238585238861	18.0533802129311	0.781854117158449	-0.00917573642493803	1.00910001012907	125903.772779055	1.03414012738853	52	1955	554.766666666667	81.7302748650593	95.8634685315257	88.2714563259789	42	95.7162444919839	22716.7314604085	63	12740	0.745
5731	7057324	84798	"Experiment"	1	false	10	"feed"	0.7	"historical"	0	"Average"	3	0.22	5	50613.0885146958	6.00286404237926	0.680832164916037	7.87841449480426	0.910402414427486	232.986115499804	3.27624091535811	5.60698978680879	965.155951089142	908.052639868056	1837.03053801548	2276.38668180682	1350.41186132915	0.465677399069412	0.934196768677143	60.1509092015742	284.238585238861	18.0533802129311	0.781854117158449	-0.00917573642493803	1.00910001012907	125903.772779055	1.03414012738853	52	1956	578.5	77.8479121695422	13.402788647477	85.0432888383682	37	23.6042061022014	22716.7314604085	72	15968	0.745
5740	7057348	84798	"Experiment"	1	false	10	"feed"	0.7	"historical"	0	"Average"	3	0.22	6	50613.0885146958	6.00286404237926	0.680832164916037	7.87841449480426	0.910402414427486	232.986115499804	3.27624091535811	5.60698978680879	965.155951089142	908.052639868056	1837.03053801548	2276.38668180682	1350.41186132915	0.465677399069412	0.934196768677143	60.1509092015742	284.238585238861	18.0533802129311	0.781854117158449	-0.00917573642493803	1.00910001012907	125903.772779055	1.03414012738853	52	1957	630.566666666667	93.3173504203842	24.269414266048	36.1154000830174	37	27.0503182672923	22716.7314604085	75	20482	0.745
5749	7057371	84798	"Experiment"	1	false	10	"feed"	0.7	"historical"	0	"Average"	3	0.22	7	50613.0885146958	6.00286404237926	0.680832164916037	7.87841449480426	0.910402414427486	232.986115499804	3.27624091535811	5.60698978680879	965.155951089142	908.052639868056	1837.03053801548	2276.38668180682	1350.41186132915	0.465677399069412	0.934196768677143	60.1509092015742	284.238585238861	18.0533802129311	0.781854117158449	-0.00917573642493803	1.00910001012907	125903.772779055	1.03414012738853	52	1958	603.433333333333	94.0192988222262	24.2104213115672	39.4365231891545	42	32.1822604346066	22716.7314604085	80	27792	0.745
5758	7057398	84798	"Experiment"	1	false	10	"feed"	0.7	"historical"	0	"Average"	3	0.22	8	50613.0885146958	6.00286404237926	0.680832164916037	7.87841449480426	0.910402414427486	232.986115499804	3.27624091535811	5.60698978680879	965.155951089142	908.052639868056	1837.03053801548	2276.38668180682	1350.41186132915	0.465677399069412	0.934196768677143	60.1509092015742	284.238585238861	18.0533802129311	0.781854117158449	-0.00917573642493803	1.00910001012907	125903.772779055	1.03414012738853	52	1959	409.233333333333	41.1969141607353	15.4420532636991	19.3311693721978	30	25.7715477632516	22716.7314604085	88	31104	0.745
5768	7057421	84798	"Experiment"	1	false	10	"feed"	0.7	"historical"	0	"Average"	3	0.22	9	50613.0885146958	6.00286404237926	0.680832164916037	7.87841449480426	0.910402414427486	232.986115499804	3.27624091535811	5.60698978680879	965.155951089142	908.052639868056	1837.03053801548	2276.38668180682	1350.41186132915	0.465677399069412	0.934196768677143	60.1509092015742	284.238585238861	18.0533802129311	0.781854117158449	-0.00917573642493803	1.00910001012907	125903.772779055	1.03414012738853	52	1960	640.5	52.5273355881228	10.9643641534054	18.7215632486799	31	23.4933911538003	22716.7314604085	94	32666	0.745
5777	7057445	84798	"Experiment"	1	false	10	"feed"	0.7	"historical"	0	"Average"	3	0.22	10	50613.0885146958	6.00286404237926	0.680832164916037	7.87841449480426	0.910402414427486	232.986115499804	3.27624091535811	5.60698978680879	965.155951089142	908.052639868056	1837.03053801548	2276.38668180682	1350.41186132915	0.465677399069412	0.934196768677143	60.1509092015742	284.238585238861	18.0533802129311	0.781854117158449	-0.00917573642493803	1.00910001012907	125903.772779055	1.03414012738853	52	1961	476.566666666667	60.6050891515119	67.8255685579696	29.6106018216603	36	76.3102030157416	22716.7314604085	99	38672	0.745
5787	7057469	84798	"Experiment"	1	false	10	"feed"	0.7	"historical"	0	"Average"	3	0.22	11	50613.0885146958	6.00286404237926	0.680832164916037	7.87841449480426	0.910402414427486	232.986115499804	3.27624091535811	5.60698978680879	965.155951089142	908.052639868056	1837.03053801548	2276.38668180682	1350.41186132915	0.465677399069412	0.934196768677143	60.1509092015742	284.238585238861	18.0533802129311	0.781854117158449	-0.00917573642493803	1.00910001012907	125903.772779055	1.03414012738853	52	1962	604.5	86.8212636977496	11.4381628736024	26.4175372121691	37	23.8752897106443	22716.7314604085	106	42588	0.745
5797	7057494	84798	"Experiment"	1	false	10	"feed"	0.7	"historical"	0	"Average"	3	0.22	12	50613.0885146958	6.00286404237926	0.680832164916037	7.87841449480426	0.910402414427486	232.986115499804	3.27624091535811	5.60698978680879	965.155951089142	908.052639868056	1837.03053801548	2276.38668180682	1350.41186132915	0.465677399069412	0.934196768677143	60.1509092015742	284.238585238861	18.0533802129311	0.781854117158449	-0.00917573642493803	1.00910001012907	125903.772779055	1.03414012738853	52	1963	376.7	34.2502522589816	22.890530014598	28.2796563998938	31	28.7568289914978	50675.7855655266	113	47995	0.745
5807	7057519	84798	"Experiment"	1	false	10	"feed"	0.7	"historical"	0	"Average"	3	0.22	13	50613.0885146958	6.00286404237926	0.680832164916037	7.87841449480426	0.910402414427486	232.986115499804	3.27624091535811	5.60698978680879	965.155951089142	908.052639868056	1837.03053801548	2276.38668180682	1350.41186132915	0.465677399069412	0.934196768677143	60.1509092015742	284.238585238861	18.0533802129311	0.781854117158449	-0.00917573642493803	1.00910001012907	125903.772779055	1.03414012738853	52	1964	503.433333333333	42.9666395453586	8.26950537421882	27.6059417050972	25	20.7909930409644	50675.7855655266	118	49598	0.745
5815	7057539	84798	"Experiment"	1	false	10	"feed"	0.7	"historical"	0	"Average"	3	0.22	14	50613.0885146958	6.00286404237926	0.680832164916037	7.87841449480426	0.910402414427486	232.986115499804	3.27624091535811	5.60698978680879	965.155951089142	908.052639868056	1837.03053801548	2276.38668180682	1350.41186132915	0.465677399069412	0.934196768677143	60.1509092015742	284.238585238861	18.0533802129311	0.781854117158449	-0.00917573642493803	1.00910001012907	125903.772779055	1.03414012738853	52	1965	466.2	45.7898489325273	36.8374854742239	19.8589209341608	27	51.314287531461	50675.7855655266	120	51832	0.745
5824	7057562	84798	"Experiment"	1	false	10	"feed"	0.7	"historical"	0	"Average"	3	0.22	15	50613.0885146958	6.00286404237926	0.680832164916037	7.87841449480426	0.910402414427486	232.986115499804	3.27624091535811	5.60698978680879	965.155951089142	908.052639868056	1837.03053801548	2276.38668180682	1350.41186132915	0.465677399069412	0.934196768677143	60.1509092015742	284.238585238861	18.0533802129311	0.781854117158449	-0.00917573642493803	1.00910001012907	125903.772779055	1.03414012738853	52	1966	636.6	72.1757670346313	23.2002132836452	22.7994335366715	32	33.4679642839727	50675.7855655266	128	54039	0.745
5833	7057585	84798	"Experiment"	1	false	10	"feed"	0.7	"historical"	0	"Average"	3	0.22	16	50613.0885146958	6.00286404237926	0.680832164916037	7.87841449480426	0.910402414427486	232.986115499804	3.27624091535811	5.60698978680879	965.155951089142	908.052639868056	1837.03053801548	2276.38668180682	1350.41186132915	0.465677399069412	0.934196768677143	60.1509092015742	284.238585238861	18.0533802129311	0.781854117158449	-0.00917573642493803	1.00910001012907	125903.772779055	1.03414012738853	52	1967	276.466666666667	8.5455273144045	47.0457114626776	28.8382288986914	24	52.4237653096704	135135.428174738	132	56793	0.745
5843	7057608	84798	"Experiment"	1	false	10	"feed"	0.7	"historical"	0	"Average"	3	0.22	17	50613.0885146958	6.00286404237926	0.680832164916037	7.87841449480426	0.910402414427486	232.986115499804	3.27624091535811	5.60698978680879	965.155951089142	908.052639868056	1837.03053801548	2276.38668180682	1350.41186132915	0.465677399069412	0.934196768677143	60.1509092015742	284.238585238861	18.0533802129311	0.781854117158449	-0.00917573642493803	1.00910001012907	125903.772779055	1.03414012738853	52	1968	569.066666666667	0.637087504007764	4.38744409255005	27.8677135782742	23	20.0436821769934	135135.428174738	136	56883	0.745
5852	7057632	84798	"Experiment"	1	false	10	"feed"	0.7	"historical"	0	"Average"	3	0.22	18	50613.0885146958	6.00286404237926	0.680832164916037	7.87841449480426	0.910402414427486	232.986115499804	3.27624091535811	5.60698978680879	965.155951089142	908.052639868056	1837.03053801548	2276.38668180682	1350.41186132915	0.465677399069412	0.934196768677143	60.1509092015742	284.238585238861	18.0533802129311	0.781854117158449	-0.00917573642493803	1.00910001012907	125903.772779055	1.03414012738853	52	1969	389.166666666667	35.9086053219638	98.3852483329327	43.2546542929514	27	179.511058987767	135135.428174738	140	59849	0.745
5861	7057651	84798	"Experiment"	1	false	10	"feed"	0.7	"historical"	0	"Average"	3	0.22	19	50613.0885146958	6.00286404237926	0.680832164916037	7.87841449480426	0.910402414427486	232.986115499804	3.27624091535811	5.60698978680879	965.155951089142	908.052639868056	1837.03053801548	2276.38668180682	1350.41186132915	0.465677399069412	0.934196768677143	60.1509092015742	284.238585238861	18.0533802129311	0.781854117158449	-0.00917573642493803	1.00910001012907	125903.772779055	1.03414012738853	52	1970	405.666666666667	0.255841155287526	10.2668609446223	40.0213162081956	15	24.8183809851365	135135.428174738	142	59909	0.745
5870	7057673	84798	"Experiment"	1	false	10	"feed"	0.7	"historical"	0	"Average"	3	0.22	20	50613.0885146958	6.00286404237926	0.680832164916037	7.87841449480426	0.910402414427486	232.986115499804	3.27624091535811	5.60698978680879	965.155951089142	908.052639868056	1837.03053801548	2276.38668180682	1350.41186132915	0.465677399069412	0.934196768677143	60.1509092015742	284.238585238861	18.0533802129311	0.781854117158449	-0.00917573642493803	1.00910001012907	125903.772779055	1.03414012738853	52	1971	740.266666666667	0	50.8526655083623	40.9730547196168	21	203.962089086338	135135.428174738	148	59909	0.745
5886	7057710	84798	"Experiment"	1	false	10	"feed"	0.7	"historical"	0	"Average"	3	0.22	21	50613.0885146958	6.00286404237926	0.680832164916037	7.87841449480426	0.910402414427486	232.986115499804	3.27624091535811	5.60698978680879	965.155951089142	908.052639868056	1837.03053801548	2276.38668180682	1350.41186132915	0.465677399069412	0.934196768677143	60.1509092015742	284.238585238861	18.0533802129311	0.781854117158449	-0.00917573642493803	1.00910001012907	125903.772779055	1.03414012738853	52	1972	210.466666666667	0	149.828300722845	77.3332688771906	15	285.092905620018	705383.635860366	151	59909	0.745
5895	7057729	84798	"Experiment"	1	false	10	"feed"	0.7	"historical"	0	"Average"	3	0.22	22	50613.0885146958	6.00286404237926	0.680832164916037	7.87841449480426	0.910402414427486	232.986115499804	3.27624091535811	5.60698978680879	965.155951089142	908.052639868056	1837.03053801548	2276.38668180682	1350.41186132915	0.465677399069412	0.934196768677143	60.1509092015742	284.238585238861	18.0533802129311	0.781854117158449	-0.00917573642493803	1.00910001012907	125903.772779055	1.03414012738853	52	1973	778	0	0.0204454154066741	52.7420681478091	10	24.0959665730736	705383.635860366	153	59909	0.745
5904	7057749	84798	"Experiment"	1	false	10	"feed"	0.7	"historical"	0	"Average"	3	0.22	23	50613.0885146958	6.00286404237926	0.680832164916037	7.87841449480426	0.910402414427486	232.986115499804	3.27624091535811	5.60698978680879	965.155951089142	908.052639868056	1837.03053801548	2276.38668180682	1350.41186132915	0.465677399069412	0.934196768677143	60.1509092015742	284.238585238861	18.0533802129311	0.781854117158449	-0.00917573642493803	1.00910001012907	125903.772779055	1.03414012738853	52	1974	871.9	0	160.066407619491	90.1919548165262	17	493.446442666681	705383.635860366	160	59909	0.745
5913	7057771	84798	"Experiment"	1	false	10	"feed"	0.7	"historical"	0	"Average"	3	0.22	24	50613.0885146958	6.00286404237926	0.680832164916037	7.87841449480426	0.910402414427486	232.986115499804	3.27624091535811	5.60698978680879	965.155951089142	908.052639868056	1837.03053801548	2276.38668180682	1350.41186132915	0.465677399069412	0.934196768677143	60.1509092015742	284.238585238861	18.0533802129311	0.781854117158449	-0.00917573642493803	1.00910001012907	125903.772779055	1.03414012738853	52	1975	542.466666666667	0	188.763379340049	124.669633274448	21	1121.79136740951	705383.635860366	164	59909	0.745
5922	7057791	84798	"Experiment"	1	false	10	"feed"	0.7	"historical"	0	"Average"	3	0.22	25	50613.0885146958	6.00286404237926	0.680832164916037	7.87841449480426	0.910402414427486	232.986115499804	3.27624091535811	5.60698978680879	965.155951089142	908.052639868056	1837.03053801548	2276.38668180682	1350.41186132915	0.465677399069412	0.934196768677143	60.1509092015742	284.238585238861	18.0533802129311	0.781854117158449	-0.00917573642493803	1.00910001012907	125903.772779055	1.03414012738853	52	1976	721.833333333333	0	91.5388828574463	110.097278808098	28	882.420099077892	705383.635860366	171	59909	0.745
5931	7057814	84798	"Experiment"	1	false	10	"feed"	0.7	"historical"	0	"Average"	3	0.22	26	50613.0885146958	6.00286404237926	0.680832164916037	7.87841449480426	0.910402414427486	232.986115499804	3.27624091535811	5.60698978680879	965.155951089142	908.052639868056	1837.03053801548	2276.38668180682	1350.41186132915	0.465677399069412	0.934196768677143	60.1509092015742	284.238585238861	18.0533802129311	0.781854117158449	-0.00917573642493803	1.00910001012907	125903.772779055	1.03414012738853	52	1977	746.466666666667	3.69573703688344	144.522535510328	146.222801331828	36	475.579665500011	705383.635860366	179	60001	0.745
5939	7057839	84798	"Experiment"	1	false	10	"feed"	0.7	"historical"	0	"Average"	3	0.22	27	50613.0885146958	6.00286404237926	0.680832164916037	7.87841449480426	0.910402414427486	232.986115499804	3.27624091535811	5.60698978680879	965.155951089142	908.052639868056	1837.03053801548	2276.38668180682	1350.41186132915	0.465677399069412	0.934196768677143	60.1509092015742	284.238585238861	18.0533802129311	0.781854117158449	-0.00917573642493803	1.00910001012907	125903.772779055	1.03414012738853	52	1978	509.566666666667	67.1685600017091	148.038440883499	143.21580964783	34	163.585464862465	705383.635860366	185	64855	0.745
5947	7057863	84798	"Experiment"	1	false	10	"feed"	0.7	"historical"	0	"Average"	3	0.22	28	50613.0885146958	6.00286404237926	0.680832164916037	7.87841449480426	0.910402414427486	232.986115499804	3.27624091535811	5.60698978680879	965.155951089142	908.052639868056	1837.03053801548	2276.38668180682	1350.41186132915	0.465677399069412	0.934196768677143	60.1509092015742	284.238585238861	18.0533802129311	0.781854117158449	-0.00917573642493803	1.00910001012907	125903.772779055	1.03414012738853	52	1979	607.6	16.5889541756334	14.6222734586668	99.680533177485	25	26.6536269397962	705383.635860366	189	65346	0.745
5955	7057888	84798	"Experiment"	1	false	10	"feed"	0.7	"historical"	0	"Average"	3	0.22	29	50613.0885146958	6.00286404237926	0.680832164916037	7.87841449480426	0.910402414427486	232.986115499804	3.27624091535811	5.60698978680879	965.155951089142	908.052639868056	1837.03053801548	2276.38668180682	1350.41186132915	0.465677399069412	0.934196768677143	60.1509092015742	284.238585238861	18.0533802129311	0.781854117158449	-0.00917573642493803	1.00910001012907	125903.772779055	1.03414012738853	52	1980	752.7	54.8571532743726	94.1658009300438	100.337262695634	39	135.802272968989	705383.635860366	203	66712	0.745
5961	7057913	84798	"Experiment"	1	false	10	"feed"	0.7	"historical"	0	"Average"	3	0.22	30	50613.0885146958	6.00286404237926	0.680832164916037	7.87841449480426	0.910402414427486	232.986115499804	3.27624091535811	5.60698978680879	965.155951089142	908.052639868056	1837.03053801548	2276.38668180682	1350.41186132915	0.465677399069412	0.934196768677143	60.1509092015742	284.238585238861	18.0533802129311	0.781854117158449	-0.00917573642493803	1.00910001012907	125903.772779055	1.03414012738853	52	1981	336.666666666667	23.7853795232502	98.6713971953714	88.8744781168953	29	94.6850009021322	753147.019956606	205	71149	0.745
5969	7057936	84798	"Experiment"	1	false	10	"feed"	0.7	"historical"	0	"Average"	3	0.22	31	50613.0885146958	6.00286404237926	0.680832164916037	7.87841449480426	0.910402414427486	232.986115499804	3.27624091535811	5.60698978680879	965.155951089142	908.052639868056	1837.03053801548	2276.38668180682	1350.41186132915	0.465677399069412	0.934196768677143	60.1509092015742	284.238585238861	18.0533802129311	0.781854117158449	-0.00917573642493803	1.00910001012907	125903.772779055	1.03414012738853	52	1982	188.533333333333	0	6.83728236198499	53.5741884865168	21	20.2219327962204	2918808.75251543	205	71149	0.745
5976	7057956	84798	"Experiment"	1	false	10	"feed"	0.7	"historical"	0	"Average"	3	0.22	32	50613.0885146958	6.00286404237926	0.680832164916037	7.87841449480426	0.910402414427486	232.986115499804	3.27624091535811	5.60698978680879	965.155951089142	908.052639868056	1837.03053801548	2276.38668180682	1350.41186132915	0.465677399069412	0.934196768677143	60.1509092015742	284.238585238861	18.0533802129311	0.781854117158449	-0.00917573642493803	1.00910001012907	125903.772779055	1.03414012738853	52	1983	416.533333333333	0.0235132876795384	0.00296662975396045	49.9193617792886	9	15.9720666415938	2918808.75251543	206	71155	0.745
5983	7057975	84798	"Experiment"	1	false	10	"feed"	0.7	"historical"	0	"Average"	3	0.22	33	50613.0885146958	6.00286404237926	0.680832164916037	7.87841449480426	0.910402414427486	232.986115499804	3.27624091535811	5.60698978680879	965.155951089142	908.052639868056	1837.03053801548	2276.38668180682	1350.41186132915	0.465677399069412	0.934196768677143	60.1509092015742	284.238585238861	18.0533802129311	0.781854117158449	-0.00917573642493803	1.00910001012907	125903.772779055	1.03414012738853	52	1984	742.033333333333	0	53.6620248041271	39.7934177478094	12	266.471015352513	2918808.75251543	209	71155	0.745
5990	7057999	84798	"Experiment"	1	false	10	"feed"	0.7	"historical"	0	"Average"	3	0.22	34	50613.0885146958	6.00286404237926	0.680832164916037	7.87841449480426	0.910402414427486	232.986115499804	3.27624091535811	5.60698978680879	965.155951089142	908.052639868056	1837.03053801548	2276.38668180682	1350.41186132915	0.465677399069412	0.934196768677143	60.1509092015742	284.238585238861	18.0533802129311	0.781854117158449	-0.00917573642493803	1.00910001012907	125903.772779055	1.03414012738853	52	1985	433.625237260548	0	150.363430961984	52.7164261894625	14	659.175159293153	2918808.75251543	211	71155	0.745
5997	7058022	84798	"Experiment"	1	false	10	"feed"	0.7	"historical"	0	"Average"	3	0.22	35	50613.0885146958	6.00286404237926	0.680832164916037	7.87841449480426	0.910402414427486	232.986115499804	3.27624091535811	5.60698978680879	965.155951089142	908.052639868056	1837.03053801548	2276.38668180682	1350.41186132915	0.465677399069412	0.934196768677143	60.1509092015742	284.238585238861	18.0533802129311	0.781854117158449	-0.00917573642493803	1.00910001012907	125903.772779055	1.03414012738853	52	1986	265.390301406114	0.193066488302163	59.268695604746	65.8242795001528	15	236.190320478707	2918808.75251543	212	71185	0.745
6003	7058043	84798	"Experiment"	1	false	10	"feed"	0.7	"historical"	0	"Average"	3	0.22	36	50613.0885146958	6.00286404237926	0.680832164916037	7.87841449480426	0.910402414427486	232.986115499804	3.27624091535811	5.60698978680879	965.155951089142	908.052639868056	1837.03053801548	2276.38668180682	1350.41186132915	0.465677399069412	0.934196768677143	60.1509092015742	284.238585238861	18.0533802129311	0.781854117158449	-0.00917573642493803	1.00910001012907	125903.772779055	1.03414012738853	52	1987	716.833333333333	0	9.50832889833101	68.200620067297	16	46.009189675672	2918808.75251543	214	71185	0.745
6009	7058063	84798	"Experiment"	1	false	10	"feed"	0.7	"historical"	0	"Average"	3	0.22	37	50613.0885146958	6.00286404237926	0.680832164916037	7.87841449480426	0.910402414427486	232.986115499804	3.27624091535811	5.60698978680879	965.155951089142	908.052639868056	1837.03053801548	2276.38668180682	1350.41186132915	0.465677399069412	0.934196768677143	60.1509092015742	284.238585238861	18.0533802129311	0.781854117158449	-0.00917573642493803	1.00910001012907	125903.772779055	1.03414012738853	52	1988	389.366666666667	3.94021864794663	142.934189030094	90.5186611237888	23	272.318270462838	2918808.75251543	221	71308	0.745
6015	7058084	84798	"Experiment"	1	false	10	"feed"	0.7	"historical"	0	"Average"	3	0.22	38	50613.0885146958	6.00286404237926	0.680832164916037	7.87841449480426	0.910402414427486	232.986115499804	3.27624091535811	5.60698978680879	965.155951089142	908.052639868056	1837.03053801548	2276.38668180682	1350.41186132915	0.465677399069412	0.934196768677143	60.1509092015742	284.238585238861	18.0533802129311	0.781854117158449	-0.00917573642493803	1.00910001012907	125903.772779055	1.03414012738853	52	1989	438.366666666667	47.4118166597493	42.3031470769151	63.5035901525216	31	45.7743689231611	2918808.75251543	229	74195	0.745
6021	7058102	84798	"Experiment"	1	false	10	"feed"	0.7	"historical"	0	"Average"	3	0.22	39	50613.0885146958	6.00286404237926	0.680832164916037	7.87841449480426	0.910402414427486	232.986115499804	3.27624091535811	5.60698978680879	965.155951089142	908.052639868056	1837.03053801548	2276.38668180682	1350.41186132915	0.465677399069412	0.934196768677143	60.1509092015742	284.238585238861	18.0533802129311	0.781854117158449	-0.00917573642493803	1.00910001012907	125903.772779055	1.03414012738853	52	1990	300.166666666667	14.2002881801962	13.2666769186374	52.0030854809945	24	24.01433293615	2963659.73514238	231	77624	0.745
6027	7058125	84798	"Experiment"	1	false	10	"feed"	0.7	"historical"	0	"Average"	3	0.22	40	50613.0885146958	6.00286404237926	0.680832164916037	7.87841449480426	0.910402414427486	232.986115499804	3.27624091535811	5.60698978680879	965.155951089142	908.052639868056	1837.03053801548	2276.38668180682	1350.41186132915	0.465677399069412	0.934196768677143	60.1509092015742	284.238585238861	18.0533802129311	0.781854117158449	-0.00917573642493803	1.00910001012907	125903.772779055	1.03414012738853	52	1991	155.133333333333	0	5.63367957501507	51.0344231501655	17	21.5785840689563	4857885.65076415	231	77624	0.745
6034	7058148	84798	"Experiment"	1	false	10	"feed"	0.7	"historical"	0	"Average"	3	0.22	41	50613.0885146958	6.00286404237926	0.680832164916037	7.87841449480426	0.910402414427486	232.986115499804	3.27624091535811	5.60698978680879	965.155951089142	908.052639868056	1837.03053801548	2276.38668180682	1350.41186132915	0.465677399069412	0.934196768677143	60.1509092015742	284.238585238861	18.0533802129311	0.781854117158449	-0.00917573642493803	1.00910001012907	125903.772779055	1.03414012738853	52	1992	519.5	0	0.00588861852454697	15.302348047273	11	16.6330754970879	4857885.65076415	234	77624	0.745
6042	7058172	84798	"Experiment"	1	false	10	"feed"	0.7	"historical"	0	"Average"	3	0.22	42	50613.0885146958	6.00286404237926	0.680832164916037	7.87841449480426	0.910402414427486	232.986115499804	3.27624091535811	5.60698978680879	965.155951089142	908.052639868056	1837.03053801548	2276.38668180682	1350.41186132915	0.465677399069412	0.934196768677143	60.1509092015742	284.238585238861	18.0533802129311	0.781854117158449	-0.00917573642493803	1.00910001012907	125903.772779055	1.03414012738853	52	1993	405.066666666667	0	83.6634117293004	25.6424142103693	13	235.880770439843	4857885.65076415	236	77624	0.745
6050	7058198	84798	"Experiment"	1	false	10	"feed"	0.7	"historical"	0	"Average"	3	0.22	43	50613.0885146958	6.00286404237926	0.680832164916037	7.87841449480426	0.910402414427486	232.986115499804	3.27624091535811	5.60698978680879	965.155951089142	908.052639868056	1837.03053801548	2276.38668180682	1350.41186132915	0.465677399069412	0.934196768677143	60.1509092015742	284.238585238861	18.0533802129311	0.781854117158449	-0.00917573642493803	1.00910001012907	125903.772779055	1.03414012738853	52	1994	495.566666666667	0	50.8915008653943	35.0486201970586	18	263.858276839353	4857885.65076415	241	77624	0.745
6058	7058219	84798	"Experiment"	1	false	10	"feed"	0.7	"historical"	0	"Average"	3	0.22	44	50613.0885146958	6.00286404237926	0.680832164916037	7.87841449480426	0.910402414427486	232.986115499804	3.27624091535811	5.60698978680879	965.155951089142	908.052639868056	1837.03053801548	2276.38668180682	1350.41186132915	0.465677399069412	0.934196768677143	60.1509092015742	284.238585238861	18.0533802129311	0.781854117158449	-0.00917573642493803	1.00910001012907	125903.772779055	1.03414012738853	52	1995	571.2	0	77.6460237457716	53.0517062397477	24	284.302095183455	4857885.65076415	247	77624	0.745
6066	7058244	84798	"Experiment"	1	false	10	"feed"	0.7	"historical"	0	"Average"	3	0.22	45	50613.0885146958	6.00286404237926	0.680832164916037	7.87841449480426	0.910402414427486	232.986115499804	3.27624091535811	5.60698978680879	965.155951089142	908.052639868056	1837.03053801548	2276.38668180682	1350.41186132915	0.465677399069412	0.934196768677143	60.1509092015742	284.238585238861	18.0533802129311	0.781854117158449	-0.00917573642493803	1.00910001012907	125903.772779055	1.03414012738853	52	1996	780.966666666667	0	100.041406910098	78.0605858126411	28	279.822425785742	4857885.65076415	251	77624	0.745
6073	7058268	84798	"Experiment"	1	false	10	"feed"	0.7	"historical"	0	"Average"	3	0.22	46	50613.0885146958	6.00286404237926	0.680832164916037	7.87841449480426	0.910402414427486	232.986115499804	3.27624091535811	5.60698978680879	965.155951089142	908.052639868056	1837.03053801548	2276.38668180682	1350.41186132915	0.465677399069412	0.934196768677143	60.1509092015742	284.238585238861	18.0533802129311	0.781854117158449	-0.00917573642493803	1.00910001012907	125903.772779055	1.03414012738853	52	1997	320.3	17.5889861141986	161.872858435455	97.6129474891798	23	284.265820120384	4875360.05957985	258	79937	0.745
6080	7058292	84798	"Experiment"	1	false	10	"feed"	0.7	"historical"	0	"Average"	3	0.22	47	50613.0885146958	6.00286404237926	0.680832164916037	7.87841449480426	0.910402414427486	232.986115499804	3.27624091535811	5.60698978680879	965.155951089142	908.052639868056	1837.03053801548	2276.38668180682	1350.41186132915	0.465677399069412	0.934196768677143	60.1509092015742	284.238585238861	18.0533802129311	0.781854117158449	-0.00917573642493803	1.00910001012907	125903.772779055	1.03414012738853	52	1998	440.9705	0.105413193197364	8.25583550606776	86.9540311493482	16	23.8124075710916	4875360.05957985	261	79961	0.745
6088	7058316	84798	"Experiment"	1	false	10	"feed"	0.7	"historical"	0	"Average"	3	0.22	48	50613.0885146958	6.00286404237926	0.680832164916037	7.87841449480426	0.910402414427486	232.986115499804	3.27624091535811	5.60698978680879	965.155951089142	908.052639868056	1837.03053801548	2276.38668180682	1350.41186132915	0.465677399069412	0.934196768677143	60.1509092015742	284.238585238861	18.0533802129311	0.781854117158449	-0.00917573642493803	1.00910001012907	125903.772779055	1.03414012738853	52	1999	960.333333333333	0	61.4093109965649	82.8948529620465	20	214.904889145384	4875360.05957985	265	79961	0.745
6095	7058336	84798	"Experiment"	1	false	10	"feed"	0.7	"historical"	0	"Average"	3	0.22	49	50613.0885146958	6.00286404237926	0.680832164916037	7.87841449480426	0.910402414427486	232.986115499804	3.27624091535811	5.60698978680879	965.155951089142	908.052639868056	1837.03053801548	2276.38668180682	1350.41186132915	0.465677399069412	0.934196768677143	60.1509092015742	284.238585238861	18.0533802129311	0.781854117158449	-0.00917573642493803	1.00910001012907	125903.772779055	1.03414012738853	52	2000	601.266666666667	0	214.925715440108	111.615930094549	30	576.122261923418	4875360.05957985	275	79961	0.745
6102	7058360	84798	"Experiment"	1	false	10	"feed"	0.7	"historical"	0	"Average"	3	0.22	50	50613.0885146958	6.00286404237926	0.680832164916037	7.87841449480426	0.910402414427486	232.986115499804	3.27624091535811	5.60698978680879	965.155951089142	908.052639868056	1837.03053801548	2276.38668180682	1350.41186132915	0.465677399069412	0.934196768677143	60.1509092015742	284.238585238861	18.0533802129311	0.781854117158449	-0.00917573642493803	1.00910001012907	125903.772779055	1.03414012738853	52	2001	520.1	54.5566516276501	108.851345872578	98.3605519538298	31	196.486622344262	4875360.05957985	278	82114	0.745
6109	7058386	84798	"Experiment"	1	false	10	"feed"	0.7	"historical"	0	"Average"	3	0.22	51	50613.0885146958	6.00286404237926	0.680832164916037	7.87841449480426	0.910402414427486	232.986115499804	3.27624091535811	5.60698978680879	965.155951089142	908.052639868056	1837.03053801548	2276.38668180682	1350.41186132915	0.465677399069412	0.934196768677143	60.1509092015742	284.238585238861	18.0533802129311	0.781854117158449	-0.00917573642493803	1.00910001012907	125903.772779055	1.03414012738853	52	2002	574.133333333333	82.8927305839417	30.3362286541219	103.880650240843	37	34.0305719265256	4875360.05957985	287	86429	0.745
6116	7058407	84798	"Experiment"	1	false	10	"feed"	0.7	"historical"	0	"Average"	3	0.22	52	50613.0885146958	6.00286404237926	0.680832164916037	7.87841449480426	0.910402414427486	232.986115499804	3.27624091535811	5.60698978680879	965.155951089142	908.052639868056	1837.03053801548	2276.38668180682	1350.41186132915	0.465677399069412	0.934196768677143	60.1509092015742	284.238585238861	18.0533802129311	0.781854117158449	-0.00917573642493803	1.00910001012907	125903.772779055	1.03414012738853	52	2003	629.2	95.5202453023236	17.9740799594917	93.021842481575	40	26.6332108365579	4875360.05957985	295	91061	0.745
6125	7058438	84798	"Experiment"	1	false	10	"feed"	0.7	"historical"	0	"Average"	3	0.22	53	50613.0885146958	6.00286404237926	0.680832164916037	7.87841449480426	0.910402414427486	232.986115499804	3.27624091535811	5.60698978680879	965.155951089142	908.052639868056	1837.03053801548	2276.38668180682	1350.41186132915	0.465677399069412	0.934196768677143	60.1509092015742	284.238585238861	18.0533802129311	0.781854117158449	-0.00917573642493803	1.00910001012907	125903.772779055	1.03414012738853	52	2004	396.833333333333	39.5734480103441	21.5480959267912	44.6774376032458	33	26.8283484340534	4906231.51515427	304	97167	0.745
6130	7058463	84798	"Experiment"	1	false	10	"feed"	0.7	"historical"	0	"Average"	3	0.22	54	50613.0885146958	6.00286404237926	0.680832164916037	7.87841449480426	0.910402414427486	232.986115499804	3.27624091535811	5.60698978680879	965.155951089142	908.052639868056	1837.03053801548	2276.38668180682	1350.41186132915	0.465677399069412	0.934196768677143	60.1509092015742	284.238585238861	18.0533802129311	0.781854117158449	-0.00917573642493803	1.00910001012907	125903.772779055	1.03414012738853	52	2005	549.066666666667	0.410653938750582	8.90512828416377	19.6908832061421	21	20.6903158371927	4906231.51515427	307	97232	0.745
6137	7058487	84798	"Experiment"	1	false	10	"feed"	0.7	"historical"	0	"Average"	3	0.22	55	50613.0885146958	6.00286404237926	0.680832164916037	7.87841449480426	0.910402414427486	232.986115499804	3.27624091535811	5.60698978680879	965.155951089142	908.052639868056	1837.03053801548	2276.38668180682	1350.41186132915	0.465677399069412	0.934196768677143	60.1509092015742	284.238585238861	18.0533802129311	0.781854117158449	-0.00917573642493803	1.00910001012907	125903.772779055	1.03414012738853	52	2006	450.666666666667	43.5801525157728	92.8125705103862	35.3099686702082	28	233.349864556058	4906231.51515427	314	98682	0.745
6145	7058514	84798	"Experiment"	1	false	10	"feed"	0.7	"historical"	0	"Average"	3	0.22	56	50613.0885146958	6.00286404237926	0.680832164916037	7.87841449480426	0.910402414427486	232.986115499804	3.27624091535811	5.60698978680879	965.155951089142	908.052639868056	1837.03053801548	2276.38668180682	1350.41186132915	0.465677399069412	0.934196768677143	60.1509092015742	284.238585238861	18.0533802129311	0.781854117158449	-0.00917573642493803	1.00910001012907	125903.772779055	1.03414012738853	52	2007	659.166666666667	89.7877338876734	20.8281406489446	36.0234838425714	38	31.2246975986479	4906231.51515427	325	101666	0.745
6152	7058542	84798	"Experiment"	1	false	10	"feed"	0.7	"historical"	0	"Average"	3	0.22	57	50613.0885146958	6.00286404237926	0.680832164916037	7.87841449480426	0.910402414427486	232.986115499804	3.27624091535811	5.60698978680879	965.155951089142	908.052639868056	1837.03053801548	2276.38668180682	1350.41186132915	0.465677399069412	0.934196768677143	60.1509092015742	284.238585238861	18.0533802129311	0.781854117158449	-0.00917573642493803	1.00910001012907	125903.772779055	1.03414012738853	52	2008	550.533333333333	80.7179312799971	36.1729345796703	39.6796935057912	44	37.8213368223026	4906231.51515427	333	109302	0.745
6160	7058570	84798	"Experiment"	1	false	10	"feed"	0.7	"historical"	0	"Average"	3	0.22	58	50613.0885146958	6.00286404237926	0.680832164916037	7.87841449480426	0.910402414427486	232.986115499804	3.27624091535811	5.60698978680879	965.155951089142	908.052639868056	1837.03053801548	2276.38668180682	1350.41186132915	0.465677399069412	0.934196768677143	60.1509092015742	284.238585238861	18.0533802129311	0.781854117158449	-0.00917573642493803	1.00910001012907	125903.772779055	1.03414012738853	52	2009	545.933333333333	76.9911804193177	13.1559999986659	40.7424114344168	37	22.6906881667974	4906231.51515427	342	114132	0.745
6167	7058594	84798	"Experiment"	1	false	10	"feed"	0.7	"historical"	0	"Average"	3	0.22	59	50613.0885146958	6.00286404237926	0.680832164916037	7.87841449480426	0.910402414427486	232.986115499804	3.27624091535811	5.60698978680879	965.155951089142	908.052639868056	1837.03053801548	2276.38668180682	1350.41186132915	0.465677399069412	0.934196768677143	60.1509092015742	284.238585238861	18.0533802129311	0.781854117158449	-0.00917573642493803	1.00910001012907	125903.772779055	1.03414012738853	52	2010	590.6	91.2943316680281	15.5096958418007	21.4166927672704	45	26.0898587028362	4906231.51515427	354	120297	0.745
6173	7058616	84798	"Experiment"	1	false	10	"feed"	0.7	"historical"	0	"Average"	3	0.22	60	50613.0885146958	6.00286404237926	0.680832164916037	7.87841449480426	0.910402414427486	232.986115499804	3.27624091535811	5.60698978680879	965.155951089142	908.052639868056	1837.03053801548	2276.38668180682	1350.41186132915	0.465677399069412	0.934196768677143	60.1509092015742	284.238585238861	18.0533802129311	0.781854117158449	-0.00917573642493803	1.00910001012907	125903.772779055	1.03414012738853	52	2011	370.566666666667	32.6665404225346	14.3661806296285	19.8012027624414	32	23.1713446063013	4997098.44099595	355	126180	0.745
8460	7348492	90832	"Experiment"	1	false	10	"transport"	0.7	"historical"	0	"Average"	3	0.85	1	52160.032873748	5.60566598388115	0.639851975644441	8.23602166813874	0.868441092863084	232.867357585781	2.89673493844764	6.53043372684825	1008.75856864597	946.43939728055	2000.82848686716	2282.90783349867	1306.07653300751	0.465739136435031	0.906176364111492	63.6891208679963	293.350513511662	18.8498959652379	0.776291868384762	0.388334435085338	0.610763922121267	74366.5085908973	22.635	58	1952	978.266666666667	43.2500617084709	21.3699810614066	26.8727479233545	44	21.4215075530055	0	53	1039	0.924
8467	7348515	90832	"Experiment"	1	false	10	"transport"	0.7	"historical"	0	"Average"	3	0.85	2	52160.032873748	5.60566598388115	0.639851975644441	8.23602166813874	0.868441092863084	232.867357585781	2.89673493844764	6.53043372684825	1008.75856864597	946.43939728055	2000.82848686716	2282.90783349867	1306.07653300751	0.465739136435031	0.906176364111492	63.6891208679963	293.350513511662	18.8498959652379	0.776291868384762	0.388334435085338	0.610763922121267	74366.5085908973	22.635	58	1953	394.333333333333	0	190.928694477314	69.4089260063883	53	153.435730424136	0	62	1039	0.924
8477	7348544	90832	"Experiment"	1	false	10	"transport"	0.7	"historical"	0	"Average"	3	0.85	3	52160.032873748	5.60566598388115	0.639851975644441	8.23602166813874	0.868441092863084	232.867357585781	2.89673493844764	6.53043372684825	1008.75856864597	946.43939728055	2000.82848686716	2282.90783349867	1306.07653300751	0.465739136435031	0.906176364111492	63.6891208679963	293.350513511662	18.8498959652379	0.776291868384762	0.388334435085338	0.610763922121267	74366.5085908973	22.635	58	1954	754.766666666667	136.346481592995	50.8793155173323	74.3551322287457	57	136.614702131638	0	71	11728	0.924
8485	7348569	90832	"Experiment"	1	false	10	"transport"	0.7	"historical"	0	"Average"	3	0.85	4	52160.032873748	5.60566598388115	0.639851975644441	8.23602166813874	0.868441092863084	232.867357585781	2.89673493844764	6.53043372684825	1008.75856864597	946.43939728055	2000.82848686716	2282.90783349867	1306.07653300751	0.465739136435031	0.906176364111492	63.6891208679963	293.350513511662	18.8498959652379	0.776291868384762	0.388334435085338	0.610763922121267	74366.5085908973	22.635	58	1955	554.766666666667	77.8732771292116	27.7410389182502	72.7297574935757	39	21.2290455606813	0	80	16682	0.924
8489	7348590	90832	"Experiment"	1	false	10	"transport"	0.7	"historical"	0	"Average"	3	0.85	5	52160.032873748	5.60566598388115	0.639851975644441	8.23602166813874	0.868441092863084	232.867357585781	2.89673493844764	6.53043372684825	1008.75856864597	946.43939728055	2000.82848686716	2282.90783349867	1306.07653300751	0.465739136435031	0.906176364111492	63.6891208679963	293.350513511662	18.8498959652379	0.776291868384762	0.388334435085338	0.610763922121267	74366.5085908973	22.635	58	1956	578.5	53.9112409384221	23.3687182222228	73.2294417837797	29	21.7475675401933	0	85	18413	0.924
8497	7348613	90832	"Experiment"	1	false	10	"transport"	0.7	"historical"	0	"Average"	3	0.85	6	52160.032873748	5.60566598388115	0.639851975644441	8.23602166813874	0.868441092863084	232.867357585781	2.89673493844764	6.53043372684825	1008.75856864597	946.43939728055	2000.82848686716	2282.90783349867	1306.07653300751	0.465739136435031	0.906176364111492	63.6891208679963	293.350513511662	18.8498959652379	0.776291868384762	0.388334435085338	0.610763922121267	74366.5085908973	22.635	58	1957	630.566666666667	87.8163098681491	54.7733936416378	39.1906165748608	40	39.9260364984756	0	96	21367	0.924
8507	7348641	90832	"Experiment"	1	false	10	"transport"	0.7	"historical"	0	"Average"	3	0.85	7	52160.032873748	5.60566598388115	0.639851975644441	8.23602166813874	0.868441092863084	232.867357585781	2.89673493844764	6.53043372684825	1008.75856864597	946.43939728055	2000.82848686716	2282.90783349867	1306.07653300751	0.465739136435031	0.906176364111492	63.6891208679963	293.350513511662	18.8498959652379	0.776291868384762	0.388334435085338	0.610763922121267	74366.5085908973	22.635	58	1958	603.433333333333	92.2106958497712	37.2581462117336	35.7853242484611	42	23.1318692606126	0	109	27104	0.924
8514	7348663	90832	"Experiment"	1	false	10	"transport"	0.7	"historical"	0	"Average"	3	0.85	8	52160.032873748	5.60566598388115	0.639851975644441	8.23602166813874	0.868441092863084	232.867357585781	2.89673493844764	6.53043372684825	1008.75856864597	946.43939728055	2000.82848686716	2282.90783349867	1306.07653300751	0.465739136435031	0.906176364111492	63.6891208679963	293.350513511662	18.8498959652379	0.776291868384762	0.388334435085338	0.610763922121267	74366.5085908973	22.635	58	1959	409.233333333333	39.7141355902115	24.2819438200788	34.9205504739182	28	22.408517778999	0	117	30890	0.924
8522	7348688	90832	"Experiment"	1	false	10	"transport"	0.7	"historical"	0	"Average"	3	0.85	9	52160.032873748	5.60566598388115	0.639851975644441	8.23602166813874	0.868441092863084	232.867357585781	2.89673493844764	6.53043372684825	1008.75856864597	946.43939728055	2000.82848686716	2282.90783349867	1306.07653300751	0.465739136435031	0.906176364111492	63.6891208679963	293.350513511662	18.8498959652379	0.776291868384762	0.388334435085338	0.610763922121267	74366.5085908973	22.635	58	1960	640.5	17.6955441833398	15.8134763712685	33.0317400111797	31	22.3620178899043	0	125	31375	0.924
8530	7348711	90832	"Experiment"	1	false	10	"transport"	0.7	"historical"	0	"Average"	3	0.85	10	52160.032873748	5.60566598388115	0.639851975644441	8.23602166813874	0.868441092863084	232.867357585781	2.89673493844764	6.53043372684825	1008.75856864597	946.43939728055	2000.82848686716	2282.90783349867	1306.07653300751	0.465739136435031	0.906176364111492	63.6891208679963	293.350513511662	18.8498959652379	0.776291868384762	0.388334435085338	0.610763922121267	74366.5085908973	22.635	58	1961	476.566666666667	57.9300445493576	110.354085296214	46.9269129248237	33	89.8768835716585	0	131	36583	0.924
8537	7348729	90832	"Experiment"	1	false	10	"transport"	0.7	"historical"	0	"Average"	3	0.85	11	52160.032873748	5.60566598388115	0.639851975644441	8.23602166813874	0.868441092863084	232.867357585781	2.89673493844764	6.53043372684825	1008.75856864597	946.43939728055	2000.82848686716	2282.90783349867	1306.07653300751	0.465739136435031	0.906176364111492	63.6891208679963	293.350513511662	18.8498959652379	0.776291868384762	0.388334435085338	0.610763922121267	74366.5085908973	22.635	58	1962	604.5	48.2171495155878	18.75369858081	42.3008010170928	29	21.7067113865503	0	138	37938	0.924
8545	7348755	90832	"Experiment"	1	false	10	"transport"	0.7	"historical"	0	"Average"	3	0.85	12	52160.032873748	5.60566598388115	0.639851975644441	8.23602166813874	0.868441092863084	232.867357585781	2.89673493844764	6.53043372684825	1008.75856864597	946.43939728055	2000.82848686716	2282.90783349867	1306.07653300751	0.465739136435031	0.906176364111492	63.6891208679963	293.350513511662	18.8498959652379	0.776291868384762	0.388334435085338	0.610763922121267	74366.5085908973	22.635	58	1963	376.7	0	68.5079477111004	53.3573019898482	41	49.7815179650917	0	150	37938	0.924
8553	7348778	90832	"Experiment"	1	false	10	"transport"	0.7	"historical"	0	"Average"	3	0.85	13	52160.032873748	5.60566598388115	0.639851975644441	8.23602166813874	0.868441092863084	232.867357585781	2.89673493844764	6.53043372684825	1008.75856864597	946.43939728055	2000.82848686716	2282.90783349867	1306.07653300751	0.465739136435031	0.906176364111492	63.6891208679963	293.350513511662	18.8498959652379	0.776291868384762	0.388334435085338	0.610763922121267	74366.5085908973	22.635	58	1964	503.433333333333	65.3642983623412	45.2182946476201	60.7085065589361	37	107.152601451939	0	156	44502	0.924
8562	7348804	90832	"Experiment"	1	false	10	"transport"	0.7	"historical"	0	"Average"	3	0.85	14	52160.032873748	5.60566598388115	0.639851975644441	8.23602166813874	0.868441092863084	232.867357585781	2.89673493844764	6.53043372684825	1008.75856864597	946.43939728055	2000.82848686716	2282.90783349867	1306.07653300751	0.465739136435031	0.906176364111492	63.6891208679963	293.350513511662	18.8498959652379	0.776291868384762	0.388334435085338	0.610763922121267	74366.5085908973	22.635	58	1965	466.2	15.58012484849	19.7219639052678	38.0504762111996	22	21.20565558706	0	159	45097	0.924
8571	7348826	90832	"Experiment"	1	false	10	"transport"	0.7	"historical"	0	"Average"	3	0.85	15	52160.032873748	5.60566598388115	0.639851975644441	8.23602166813874	0.868441092863084	232.867357585781	2.89673493844764	6.53043372684825	1008.75856864597	946.43939728055	2000.82848686716	2282.90783349867	1306.07653300751	0.465739136435031	0.906176364111492	63.6891208679963	293.350513511662	18.8498959652379	0.776291868384762	0.388334435085338	0.610763922121267	74366.5085908973	22.635	58	1966	636.6	17.8173805798559	57.7986762411302	47.8117206262796	31	51.6379576806498	0	168	45518	0.924
8578	7348847	90832	"Experiment"	1	false	10	"transport"	0.7	"historical"	0	"Average"	3	0.85	16	52160.032873748	5.60566598388115	0.639851975644441	8.23602166813874	0.868441092863084	232.867357585781	2.89673493844764	6.53043372684825	1008.75856864597	946.43939728055	2000.82848686716	2282.90783349867	1306.07653300751	0.465739136435031	0.906176364111492	63.6891208679963	293.350513511662	18.8498959652379	0.776291868384762	0.388334435085338	0.610763922121267	74366.5085908973	22.635	58	1967	276.466666666667	0	109.059000164327	57.9494837395864	37	89.8895908408803	0	174	45518	0.924
8588	7348871	90832	"Experiment"	1	false	10	"transport"	0.7	"historical"	0	"Average"	3	0.85	17	52160.032873748	5.60566598388115	0.639851975644441	8.23602166813874	0.868441092863084	232.867357585781	2.89673493844764	6.53043372684825	1008.75856864597	946.43939728055	2000.82848686716	2282.90783349867	1306.07653300751	0.465739136435031	0.906176364111492	63.6891208679963	293.350513511662	18.8498959652379	0.776291868384762	0.388334435085338	0.610763922121267	74366.5085908973	22.635	58	1968	569.066666666667	82.5220645854548	13.7863644481367	50.0915011897155	39	109.094839646603	0	182	52081	0.924
8597	7348891	90832	"Experiment"	1	false	10	"transport"	0.7	"historical"	0	"Average"	3	0.85	18	52160.032873748	5.60566598388115	0.639851975644441	8.23602166813874	0.868441092863084	232.867357585781	2.89673493844764	6.53043372684825	1008.75856864597	946.43939728055	2000.82848686716	2282.90783349867	1306.07653300751	0.465739136435031	0.906176364111492	63.6891208679963	293.350513511662	18.8498959652379	0.776291868384762	0.388334435085338	0.610763922121267	74366.5085908973	22.635	58	1969	389.166666666667	0.0177610598239548	23.1658631242459	50.95247599446	46	22.0336542146169	0	190	52087	0.924
8606	7348913	90832	"Experiment"	1	false	10	"transport"	0.7	"historical"	0	"Average"	3	0.85	19	52160.032873748	5.60566598388115	0.639851975644441	8.23602166813874	0.868441092863084	232.867357585781	2.89673493844764	6.53043372684825	1008.75856864597	946.43939728055	2000.82848686716	2282.90783349867	1306.07653300751	0.465739136435031	0.906176364111492	63.6891208679963	293.350513511662	18.8498959652379	0.776291868384762	0.388334435085338	0.610763922121267	74366.5085908973	22.635	58	1970	405.666666666667	38.5394538775339	48.9992921725457	48.7526299773139	29	146.136802673035	0	199	55324	0.924
8614	7348936	90832	"Experiment"	1	false	10	"transport"	0.7	"historical"	0	"Average"	3	0.85	20	52160.032873748	5.60566598388115	0.639851975644441	8.23602166813874	0.868441092863084	232.867357585781	2.89673493844764	6.53043372684825	1008.75856864597	946.43939728055	2000.82848686716	2282.90783349867	1306.07653300751	0.465739136435031	0.906176364111492	63.6891208679963	293.350513511662	18.8498959652379	0.776291868384762	0.388334435085338	0.610763922121267	74366.5085908973	22.635	58	1971	740.266666666667	0.452224478048516	15.9045627026248	25.4640206118883	32	21.1894376800093	0	205	55380	0.924
8625	7348966	90832	"Experiment"	1	false	10	"transport"	0.7	"historical"	0	"Average"	3	0.85	21	52160.032873748	5.60566598388115	0.639851975644441	8.23602166813874	0.868441092863084	232.867357585781	2.89673493844764	6.53043372684825	1008.75856864597	946.43939728055	2000.82848686716	2282.90783349867	1306.07653300751	0.465739136435031	0.906176364111492	63.6891208679963	293.350513511662	18.8498959652379	0.776291868384762	0.388334435085338	0.610763922121267	74366.5085908973	22.635	58	1972	210.466666666667	0	158.799368165989	61.7172715413512	31	194.091388042113	0	216	55380	0.924
8634	7348990	90832	"Experiment"	1	false	10	"transport"	0.7	"historical"	0	"Average"	3	0.85	22	52160.032873748	5.60566598388115	0.639851975644441	8.23602166813874	0.868441092863084	232.867357585781	2.89673493844764	6.53043372684825	1008.75856864597	946.43939728055	2000.82848686716	2282.90783349867	1306.07653300751	0.465739136435031	0.906176364111492	63.6891208679963	293.350513511662	18.8498959652379	0.776291868384762	0.388334435085338	0.610763922121267	74366.5085908973	22.635	58	1973	778	41.4238019412402	0.156577341784093	55.9649500957358	34	83.3641557690503	0	219	56340	0.924
8643	7349016	90832	"Experiment"	1	false	10	"transport"	0.7	"historical"	0	"Average"	3	0.85	23	52160.032873748	5.60566598388115	0.639851975644441	8.23602166813874	0.868441092863084	232.867357585781	2.89673493844764	6.53043372684825	1008.75856864597	946.43939728055	2000.82848686716	2282.90783349867	1306.07653300751	0.465739136435031	0.906176364111492	63.6891208679963	293.350513511662	18.8498959652379	0.776291868384762	0.388334435085338	0.610763922121267	74366.5085908973	22.635	58	1974	871.9	76.0854042414963	130.048820992442	76.2273323007098	44	106.547037847735	0	229	58102	0.924
8652	7349041	90832	"Experiment"	1	false	10	"transport"	0.7	"historical"	0	"Average"	3	0.85	24	52160.032873748	5.60566598388115	0.639851975644441	8.23602166813874	0.868441092863084	232.867357585781	2.89673493844764	6.53043372684825	1008.75856864597	946.43939728055	2000.82848686716	2282.90783349867	1306.07653300751	0.465739136435031	0.906176364111492	63.6891208679963	293.350513511662	18.8498959652379	0.776291868384762	0.388334435085338	0.610763922121267	74366.5085908973	22.635	58	1975	542.466666666667	76.5305678180988	124.80508594415	103.452463111091	40	84.7479860993576	0	238	65300	0.924
8661	7349069	90832	"Experiment"	1	false	10	"transport"	0.7	"historical"	0	"Average"	3	0.85	25	52160.032873748	5.60566598388115	0.639851975644441	8.23602166813874	0.868441092863084	232.867357585781	2.89673493844764	6.53043372684825	1008.75856864597	946.43939728055	2000.82848686716	2282.90783349867	1306.07653300751	0.465739136435031	0.906176364111492	63.6891208679963	293.350513511662	18.8498959652379	0.776291868384762	0.388334435085338	0.610763922121267	74366.5085908973	22.635	58	1976	721.833333333333	94.1658869060473	20.8944622699557	68.9762366370829	40	20.7079185887965	0	248	67997	0.924
8671	7349098	90832	"Experiment"	1	false	10	"transport"	0.7	"historical"	0	"Average"	3	0.85	26	52160.032873748	5.60566598388115	0.639851975644441	8.23602166813874	0.868441092863084	232.867357585781	2.89673493844764	6.53043372684825	1008.75856864597	946.43939728055	2000.82848686716	2282.90783349867	1306.07653300751	0.465739136435031	0.906176364111492	63.6891208679963	293.350513511662	18.8498959652379	0.776291868384762	0.388334435085338	0.610763922121267	74366.5085908973	22.635	58	1977	746.466666666667	132.529864978418	59.5437238220542	83.8230232571505	53	35.6176448573008	0	263	76887	0.924
8680	7349121	90832	"Experiment"	1	false	10	"transport"	0.7	"historical"	0	"Average"	3	0.85	27	52160.032873748	5.60566598388115	0.639851975644441	8.23602166813874	0.868441092863084	232.867357585781	2.89673493844764	6.53043372684825	1008.75856864597	946.43939728055	2000.82848686716	2282.90783349867	1306.07653300751	0.465739136435031	0.906176364111492	63.6891208679963	293.350513511662	18.8498959652379	0.776291868384762	0.388334435085338	0.610763922121267	74366.5085908973	22.635	58	1978	509.566666666667	66.0415569625445	28.9365854233785	58.5449643648847	33	22.9893873536658	0	270	82495	0.924
8689	7349142	90832	"Experiment"	1	false	10	"transport"	0.7	"historical"	0	"Average"	3	0.85	28	52160.032873748	5.60566598388115	0.639851975644441	8.23602166813874	0.868441092863084	232.867357585781	2.89673493844764	6.53043372684825	1008.75856864597	946.43939728055	2000.82848686716	2282.90783349867	1306.07653300751	0.465739136435031	0.906176364111492	63.6891208679963	293.350513511662	18.8498959652379	0.776291868384762	0.388334435085338	0.610763922121267	74366.5085908973	22.635	58	1979	607.6	66.4278881031977	21.0125807156599	32.5968380577621	32	24.0828032360599	0	278	84516	0.924
8698	7349164	90832	"Experiment"	1	false	10	"transport"	0.7	"historical"	0	"Average"	3	0.85	29	52160.032873748	5.60566598388115	0.639851975644441	8.23602166813874	0.868441092863084	232.867357585781	2.89673493844764	6.53043372684825	1008.75856864597	946.43939728055	2000.82848686716	2282.90783349867	1306.07653300751	0.465739136435031	0.906176364111492	63.6891208679963	293.350513511662	18.8498959652379	0.776291868384762	0.388334435085338	0.610763922121267	74366.5085908973	22.635	58	1980	752.7	70.6997204390832	51.444083165778	40.2342432817177	34	33.7610909780767	0	281	86446	0.924
8705	7349182	90832	"Experiment"	1	false	10	"transport"	0.7	"historical"	0	"Average"	3	0.85	30	52160.032873748	5.60566598388115	0.639851975644441	8.23602166813874	0.868441092863084	232.867357585781	2.89673493844764	6.53043372684825	1008.75856864597	946.43939728055	2000.82848686716	2282.90783349867	1306.07653300751	0.465739136435031	0.906176364111492	63.6891208679963	293.350513511662	18.8498959652379	0.776291868384762	0.388334435085338	0.610763922121267	74366.5085908973	22.635	58	1981	336.666666666667	0.311872108668846	92.67575236244	48.5172504168141	45	66.6512294341717	0	292	86461	0.924
8716	7349213	90832	"Experiment"	1	false	10	"transport"	0.7	"historical"	0	"Average"	3	0.85	31	52160.032873748	5.60566598388115	0.639851975644441	8.23602166813874	0.868441092863084	232.867357585781	2.89673493844764	6.53043372684825	1008.75856864597	946.43939728055	2000.82848686716	2282.90783349867	1306.07653300751	0.465739136435031	0.906176364111492	63.6891208679963	293.350513511662	18.8498959652379	0.776291868384762	0.388334435085338	0.610763922121267	74366.5085908973	22.635	58	1982	188.533333333333	0	32.284344740459	49.3541902460843	44	61.847083034444	0	301	86461	0.924
8724	7349236	90832	"Experiment"	1	false	10	"transport"	0.7	"historical"	0	"Average"	3	0.85	32	52160.032873748	5.60566598388115	0.639851975644441	8.23602166813874	0.868441092863084	232.867357585781	2.89673493844764	6.53043372684825	1008.75856864597	946.43939728055	2000.82848686716	2282.90783349867	1306.07653300751	0.465739136435031	0.906176364111492	63.6891208679963	293.350513511662	18.8498959652379	0.776291868384762	0.388334435085338	0.610763922121267	74366.5085908973	22.635	58	1983	416.533333333333	41.698108166805	0.0527540052112326	44.1142335684721	28	104.860801693718	0	306	91121	0.924
8731	7349260	90832	"Experiment"	1	false	10	"transport"	0.7	"historical"	0	"Average"	3	0.85	33	52160.032873748	5.60566598388115	0.639851975644441	8.23602166813874	0.868441092863084	232.867357585781	2.89673493844764	6.53043372684825	1008.75856864597	946.43939728055	2000.82848686716	2282.90783349867	1306.07653300751	0.465739136435031	0.906176364111492	63.6891208679963	293.350513511662	18.8498959652379	0.776291868384762	0.388334435085338	0.610763922121267	74366.5085908973	22.635	58	1984	742.033333333333	10.3548942056078	16.1610202434454	35.2934678378889	36	22.2164733217462	0	317	91417	0.924
8740	7349281	90832	"Experiment"	1	false	10	"transport"	0.7	"historical"	0	"Average"	3	0.85	34	52160.032873748	5.60566598388115	0.639851975644441	8.23602166813874	0.868441092863084	232.867357585781	2.89673493844764	6.53043372684825	1008.75856864597	946.43939728055	2000.82848686716	2282.90783349867	1306.07653300751	0.465739136435031	0.906176364111492	63.6891208679963	293.350513511662	18.8498959652379	0.776291868384762	0.388334435085338	0.610763922121267	74366.5085908973	22.635	58	1985	433.625237260548	47.3934444200992	149.592483863484	49.5226507131498	30	121.269954406237	0	331	96291	0.924
8748	7349302	90832	"Experiment"	1	false	10	"transport"	0.7	"historical"	0	"Average"	3	0.85	35	52160.032873748	5.60566598388115	0.639851975644441	8.23602166813874	0.868441092863084	232.867357585781	2.89673493844764	6.53043372684825	1008.75856864597	946.43939728055	2000.82848686716	2282.90783349867	1306.07653300751	0.465739136435031	0.906176364111492	63.6891208679963	293.350513511662	18.8498959652379	0.776291868384762	0.388334435085338	0.610763922121267	74366.5085908973	22.635	58	1986	265.390301406114	0.0274425881548399	15.6995232818042	45.3764453484861	33	22.985835330624	0	334	96312	0.924
8759	7349328	90832	"Experiment"	1	false	10	"transport"	0.7	"historical"	0	"Average"	3	0.85	36	52160.032873748	5.60566598388115	0.639851975644441	8.23602166813874	0.868441092863084	232.867357585781	2.89673493844764	6.53043372684825	1008.75856864597	946.43939728055	2000.82848686716	2282.90783349867	1306.07653300751	0.465739136435031	0.906176364111492	63.6891208679963	293.350513511662	18.8498959652379	0.776291868384762	0.388334435085338	0.610763922121267	74366.5085908973	22.635	58	1987	716.833333333333	112.091238691128	10.2822794357842	47.9338267061294	44	63.7474110111212	0	345	100348	0.924
8769	7349352	90832	"Experiment"	1	false	10	"transport"	0.7	"historical"	0	"Average"	3	0.85	37	52160.032873748	5.60566598388115	0.639851975644441	8.23602166813874	0.868441092863084	232.867357585781	2.89673493844764	6.53043372684825	1008.75856864597	946.43939728055	2000.82848686716	2282.90783349867	1306.07653300751	0.465739136435031	0.906176364111492	63.6891208679963	293.350513511662	18.8498959652379	0.776291868384762	0.388334435085338	0.610763922121267	74366.5085908973	22.635	58	1988	389.366666666667	32.9943162639231	40.0290816747946	53.9008420639667	55	25.5246279166751	0	363	102782	0.924
8776	7349369	90832	"Experiment"	1	false	10	"transport"	0.7	"historical"	0	"Average"	3	0.85	38	52160.032873748	5.60566598388115	0.639851975644441	8.23602166813874	0.868441092863084	232.867357585781	2.89673493844764	6.53043372684825	1008.75856864597	946.43939728055	2000.82848686716	2282.90783349867	1306.07653300751	0.465739136435031	0.906176364111492	63.6891208679963	293.350513511662	18.8498959652379	0.776291868384762	0.388334435085338	0.610763922121267	74366.5085908973	22.635	58	1989	438.366666666667	46.254203501902	16.1602035859493	20.5427719945831	30	23.4084565337006	0	369	105909	0.924
8785	7349389	90832	"Experiment"	1	false	10	"transport"	0.7	"historical"	0	"Average"	3	0.85	39	52160.032873748	5.60566598388115	0.639851975644441	8.23602166813874	0.868441092863084	232.867357585781	2.89673493844764	6.53043372684825	1008.75856864597	946.43939728055	2000.82848686716	2282.90783349867	1306.07653300751	0.465739136435031	0.906176364111492	63.6891208679963	293.350513511662	18.8498959652379	0.776291868384762	0.388334435085338	0.610763922121267	74366.5085908973	22.635	58	1990	300.166666666667	0	18.3386399709088	21.2025511668592	34	22.8363481447768	0	375	105909	0.924
8800	7349421	90832	"Experiment"	1	false	10	"transport"	0.7	"historical"	0	"Average"	3	0.85	40	52160.032873748	5.60566598388115	0.639851975644441	8.23602166813874	0.868441092863084	232.867357585781	2.89673493844764	6.53043372684825	1008.75856864597	946.43939728055	2000.82848686716	2282.90783349867	1306.07653300751	0.465739136435031	0.906176364111492	63.6891208679963	293.350513511662	18.8498959652379	0.776291868384762	0.388334435085338	0.610763922121267	74366.5085908973	22.635	58	1991	155.133333333333	0	21.0435004223091	23.8928564134904	28	193.664913832735	0	383	105909	0.924
8811	7349443	90832	"Experiment"	1	false	10	"transport"	0.7	"historical"	0	"Average"	3	0.85	41	52160.032873748	5.60566598388115	0.639851975644441	8.23602166813874	0.868441092863084	232.867357585781	2.89673493844764	6.53043372684825	1008.75856864597	946.43939728055	2000.82848686716	2282.90783349867	1306.07653300751	0.465739136435031	0.906176364111492	63.6891208679963	293.350513511662	18.8498959652379	0.776291868384762	0.388334435085338	0.610763922121267	74366.5085908973	22.635	58	1992	519.5	66.6223192257249	0.0660158934633219	13.9020899681576	35	100.052364495132	0	391	110184	0.924
8818	7349461	90832	"Experiment"	1	false	10	"transport"	0.7	"historical"	0	"Average"	3	0.85	42	52160.032873748	5.60566598388115	0.639851975644441	8.23602166813874	0.868441092863084	232.867357585781	2.89673493844764	6.53043372684825	1008.75856864597	946.43939728055	2000.82848686716	2282.90783349867	1306.07653300751	0.465739136435031	0.906176364111492	63.6891208679963	293.350513511662	18.8498959652379	0.776291868384762	0.388334435085338	0.610763922121267	74366.5085908973	22.635	58	1993	405.066666666667	31.1210182779027	23.4443948908767	15.7231377943895	25	22.087589624158	0	396	111934	0.924
8826	7349479	90832	"Experiment"	1	false	10	"transport"	0.7	"historical"	0	"Average"	3	0.85	43	52160.032873748	5.60566598388115	0.639851975644441	8.23602166813874	0.868441092863084	232.867357585781	2.89673493844764	6.53043372684825	1008.75856864597	946.43939728055	2000.82848686716	2282.90783349867	1306.07653300751	0.465739136435031	0.906176364111492	63.6891208679963	293.350513511662	18.8498959652379	0.776291868384762	0.388334435085338	0.610763922121267	74366.5085908973	22.635	58	1994	495.566666666667	52.4937549360275	23.0426099286128	16.8991302838155	30	24.2996768403853	0	404	113863	0.924
8834	7349504	90832	"Experiment"	1	false	10	"transport"	0.7	"historical"	0	"Average"	3	0.85	44	52160.032873748	5.60566598388115	0.639851975644441	8.23602166813874	0.868441092863084	232.867357585781	2.89673493844764	6.53043372684825	1008.75856864597	946.43939728055	2000.82848686716	2282.90783349867	1306.07653300751	0.465739136435031	0.906176364111492	63.6891208679963	293.350513511662	18.8498959652379	0.776291868384762	0.388334435085338	0.610763922121267	74366.5085908973	22.635	58	1995	571.2	72.9838767188374	30.1186921196391	19.167928208148	35	23.4941968953838	0	409	117435	0.924
8846	7349533	90832	"Experiment"	1	false	10	"transport"	0.7	"historical"	0	"Average"	3	0.85	45	52160.032873748	5.60566598388115	0.639851975644441	8.23602166813874	0.868441092863084	232.867357585781	2.89673493844764	6.53043372684825	1008.75856864597	946.43939728055	2000.82848686716	2282.90783349867	1306.07653300751	0.465739136435031	0.906176364111492	63.6891208679963	293.350513511662	18.8498959652379	0.776291868384762	0.388334435085338	0.610763922121267	74366.5085908973	22.635	58	1996	780.966666666667	123.003049567875	33.4805631577933	27.5215650242305	47	23.3991014848755	0	423	121290	0.924
8856	7349556	90832	"Experiment"	1	false	10	"transport"	0.7	"historical"	0	"Average"	3	0.85	46	52160.032873748	5.60566598388115	0.639851975644441	8.23602166813874	0.868441092863084	232.867357585781	2.89673493844764	6.53043372684825	1008.75856864597	946.43939728055	2000.82848686716	2282.90783349867	1306.07653300751	0.465739136435031	0.906176364111492	63.6891208679963	293.350513511662	18.8498959652379	0.776291868384762	0.388334435085338	0.610763922121267	74366.5085908973	22.635	58	1997	320.3	15.690129198048	49.2462319471037	33.9720242882872	58	24.5601039403852	0	434	122749	0.924
8865	7349576	90832	"Experiment"	1	false	10	"transport"	0.7	"historical"	0	"Average"	3	0.85	47	52160.032873748	5.60566598388115	0.639851975644441	8.23602166813874	0.868441092863084	232.867357585781	2.89673493844764	6.53043372684825	1008.75856864597	946.43939728055	2000.82848686716	2282.90783349867	1306.07653300751	0.465739136435031	0.906176364111492	63.6891208679963	293.350513511662	18.8498959652379	0.776291868384762	0.388334435085338	0.610763922121267	74366.5085908973	22.635	58	1998	440.9705	34.9976361969222	11.8012375056016	31.1616811825344	25	19.3229334896131	0	436	124560	0.924
8875	7349604	90832	"Experiment"	1	false	10	"transport"	0.7	"historical"	0	"Average"	3	0.85	48	52160.032873748	5.60566598388115	0.639851975644441	8.23602166813874	0.868441092863084	232.867357585781	2.89673493844764	6.53043372684825	1008.75856864597	946.43939728055	2000.82848686716	2282.90783349867	1306.07653300751	0.465739136435031	0.906176364111492	63.6891208679963	293.350513511662	18.8498959652379	0.776291868384762	0.388334435085338	0.610763922121267	74366.5085908973	22.635	58	1999	960.333333333333	0.0171700618143267	30.6030213805757	31.2827634977686	31	27.399816195768	0	442	124564	0.924
8886	7349628	90832	"Experiment"	1	false	10	"transport"	0.7	"historical"	0	"Average"	3	0.85	49	52160.032873748	5.60566598388115	0.639851975644441	8.23602166813874	0.868441092863084	232.867357585781	2.89673493844764	6.53043372684825	1008.75856864597	946.43939728055	2000.82848686716	2282.90783349867	1306.07653300751	0.465739136435031	0.906176364111492	63.6891208679963	293.350513511662	18.8498959652379	0.776291868384762	0.388334435085338	0.610763922121267	74366.5085908973	22.635	58	2000	601.266666666667	47.1697776364485	228.650137856813	80.0751571725235	38	244.084727875987	0	449	125830	0.924
8897	7349656	90832	"Experiment"	1	false	10	"transport"	0.7	"historical"	0	"Average"	3	0.85	50	52160.032873748	5.60566598388115	0.639851975644441	8.23602166813874	0.868441092863084	232.867357585781	2.89673493844764	6.53043372684825	1008.75856864597	946.43939728055	2000.82848686716	2282.90783349867	1306.07653300751	0.465739136435031	0.906176364111492	63.6891208679963	293.350513511662	18.8498959652379	0.776291868384762	0.388334435085338	0.610763922121267	74366.5085908973	22.635	58	2001	520.1	69.0537023913964	68.6738800114289	84.9320691886049	36	30.703900964119	0	457	131320	0.924
8906	7349679	90832	"Experiment"	1	false	10	"transport"	0.7	"historical"	0	"Average"	3	0.85	51	52160.032873748	5.60566598388115	0.639851975644441	8.23602166813874	0.868441092863084	232.867357585781	2.89673493844764	6.53043372684825	1008.75856864597	946.43939728055	2000.82848686716	2282.90783349867	1306.07653300751	0.465739136435031	0.906176364111492	63.6891208679963	293.350513511662	18.8498959652379	0.776291868384762	0.388334435085338	0.610763922121267	74366.5085908973	22.635	58	2002	574.133333333333	35.9193032328212	21.3006846520465	87.3069309752161	28	22.550483880954	0	463	132282	0.924
8915	7349705	90832	"Experiment"	1	false	10	"transport"	0.7	"historical"	0	"Average"	3	0.85	52	52160.032873748	5.60566598388115	0.639851975644441	8.23602166813874	0.868441092863084	232.867357585781	2.89673493844764	6.53043372684825	1008.75856864597	946.43939728055	2000.82848686716	2282.90783349867	1306.07653300751	0.465739136435031	0.906176364111492	63.6891208679963	293.350513511662	18.8498959652379	0.776291868384762	0.388334435085338	0.610763922121267	74366.5085908973	22.635	58	2003	629.2	82.6369495550196	71.365281191106	97.4974959278487	36	59.9255989443466	0	471	135151	0.924
8923	7349726	90832	"Experiment"	1	false	10	"transport"	0.7	"historical"	0	"Average"	3	0.85	53	52160.032873748	5.60566598388115	0.639851975644441	8.23602166813874	0.868441092863084	232.867357585781	2.89673493844764	6.53043372684825	1008.75856864597	946.43939728055	2000.82848686716	2282.90783349867	1306.07653300751	0.465739136435031	0.906176364111492	63.6891208679963	293.350513511662	18.8498959652379	0.776291868384762	0.388334435085338	0.610763922121267	74366.5085908973	22.635	58	2004	396.833333333333	2.69037987578661	41.9487211155383	50.8221417425299	46	25.5011520533992	0	481	135241	0.924
8931	7349748	90832	"Experiment"	1	false	10	"transport"	0.7	"historical"	0	"Average"	3	0.85	54	52160.032873748	5.60566598388115	0.639851975644441	8.23602166813874	0.868441092863084	232.867357585781	2.89673493844764	6.53043372684825	1008.75856864597	946.43939728055	2000.82848686716	2282.90783349867	1306.07653300751	0.465739136435031	0.906176364111492	63.6891208679963	293.350513511662	18.8498959652379	0.776291868384762	0.388334435085338	0.610763922121267	74366.5085908973	22.635	58	2005	549.066666666667	77.6015166963671	48.8010441901099	45.8539327872002	38	56.1042262097542	0	489	142573	0.924
8940	7349771	90832	"Experiment"	1	false	10	"transport"	0.7	"historical"	0	"Average"	3	0.85	55	52160.032873748	5.60566598388115	0.639851975644441	8.23602166813874	0.868441092863084	232.867357585781	2.89673493844764	6.53043372684825	1008.75856864597	946.43939728055	2000.82848686716	2282.90783349867	1306.07653300751	0.465739136435031	0.906176364111492	63.6891208679963	293.350513511662	18.8498959652379	0.776291868384762	0.388334435085338	0.610763922121267	74366.5085908973	22.635	58	2006	450.666666666667	29.4048337010058	21.8195275689896	45.9836435164359	25	22.3087345722153	0	494	143676	0.924
8947	7349794	90832	"Experiment"	1	false	10	"transport"	0.7	"historical"	0	"Average"	3	0.85	56	52160.032873748	5.60566598388115	0.639851975644441	8.23602166813874	0.868441092863084	232.867357585781	2.89673493844764	6.53043372684825	1008.75856864597	946.43939728055	2000.82848686716	2282.90783349867	1306.07653300751	0.465739136435031	0.906176364111492	63.6891208679963	293.350513511662	18.8498959652379	0.776291868384762	0.388334435085338	0.610763922121267	74366.5085908973	22.635	58	2007	659.166666666667	45.2394994440826	39.122002805153	37.9228239199477	32	34.6265369251701	0	501	144906	0.924
8957	7349816	90832	"Experiment"	1	false	10	"transport"	0.7	"historical"	0	"Average"	3	0.85	57	52160.032873748	5.60566598388115	0.639851975644441	8.23602166813874	0.868441092863084	232.867357585781	2.89673493844764	6.53043372684825	1008.75856864597	946.43939728055	2000.82848686716	2282.90783349867	1306.07653300751	0.465739136435031	0.906176364111492	63.6891208679963	293.350513511662	18.8498959652379	0.776291868384762	0.388334435085338	0.610763922121267	74366.5085908973	22.635	58	2008	550.533333333333	77.8107638098267	88.8066658653855	49.6373101074095	39	65.0014118063792	0	509	150731	0.924
8968	7349843	90832	"Experiment"	1	false	10	"transport"	0.7	"historical"	0	"Average"	3	0.85	58	52160.032873748	5.60566598388115	0.639851975644441	8.23602166813874	0.868441092863084	232.867357585781	2.89673493844764	6.53043372684825	1008.75856864597	946.43939728055	2000.82848686716	2282.90783349867	1306.07653300751	0.465739136435031	0.906176364111492	63.6891208679963	293.350513511662	18.8498959652379	0.776291868384762	0.388334435085338	0.610763922121267	74366.5085908973	22.635	58	2009	545.933333333333	60.4752154110052	22.098510557453	42.9616766992453	31	21.4537622413987	0	515	152915	0.924
8975	7349863	90832	"Experiment"	1	false	10	"transport"	0.7	"historical"	0	"Average"	3	0.85	59	52160.032873748	5.60566598388115	0.639851975644441	8.23602166813874	0.868441092863084	232.867357585781	2.89673493844764	6.53043372684825	1008.75856864597	946.43939728055	2000.82848686716	2282.90783349867	1306.07653300751	0.465739136435031	0.906176364111492	63.6891208679963	293.350513511662	18.8498959652379	0.776291868384762	0.388334435085338	0.610763922121267	74366.5085908973	22.635	58	2010	590.6	74.875089410334	37.9771297219129	47.0010772374761	34	25.4718277031814	0	520	155884	0.924
8985	7349887	90832	"Experiment"	1	false	10	"transport"	0.7	"historical"	0	"Average"	3	0.85	60	52160.032873748	5.60566598388115	0.639851975644441	8.23602166813874	0.868441092863084	232.867357585781	2.89673493844764	6.53043372684825	1008.75856864597	946.43939728055	2000.82848686716	2282.90783349867	1306.07653300751	0.465739136435031	0.906176364111492	63.6891208679963	293.350513511662	18.8498959652379	0.776291868384762	0.388334435085338	0.610763922121267	74366.5085908973	22.635	58	2011	370.566666666667	0.0331296099549314	37.573859167527	46.6140413280696	43	27.5081569178903	0	529	155888	0.924
1293	3243775	84853	"Experiment"	1	false	10	"feed"	0.7	"historical"	0	"Average"	3	0.95	1	51882.3351670303	5.68911903923066	0.637376448188237	8.38618523728544	0.895820377634937	224.083532077615	3.25906508620607	6.15491301302946	970.549721820798	887.530019759516	1978.54825197989	2343.19886168771	1398.33249568539	0.466011956435995	0.858613558778397	60.8442318631125	284.407547606009	17.4355774785681	0.715930435510564	0.592040117746653	0.406119313907373	50018.5805476325	69.936	56	1952	978.266666666667	0	73.3418559976586	45.8014557574534	35	60.784073041965	0	46	0	0.645
1297	3243793	84853	"Experiment"	1	false	10	"feed"	0.7	"historical"	0	"Average"	3	0.95	2	51882.3351670303	5.68911903923066	0.637376448188237	8.38618523728544	0.895820377634937	224.083532077615	3.25906508620607	6.15491301302946	970.549721820798	887.530019759516	1978.54825197989	2343.19886168771	1398.33249568539	0.466011956435995	0.858613558778397	60.8442318631125	284.407547606009	17.4355774785681	0.715930435510564	0.592040117746653	0.406119313907373	50018.5805476325	69.936	56	1953	394.333333333333	21.7980782702356	236.081173267583	95.792768957835	28	467.585317718862	23913.6460662278	50	1036	0.645
1301	3243817	84853	"Experiment"	1	false	10	"feed"	0.7	"historical"	0	"Average"	3	0.95	3	51882.3351670303	5.68911903923066	0.637376448188237	8.38618523728544	0.895820377634937	224.083532077615	3.25906508620607	6.15491301302946	970.549721820798	887.530019759516	1978.54825197989	2343.19886168771	1398.33249568539	0.466011956435995	0.858613558778397	60.8442318631125	284.407547606009	17.4355774785681	0.715930435510564	0.592040117746653	0.406119313907373	50018.5805476325	69.936	56	1954	754.766666666667	24.4454933077727	31.6358623521268	94.2986023665941	39	20.6071312423997	23913.6460662278	64	1666	0.645
1305	3243839	84853	"Experiment"	1	false	10	"feed"	0.7	"historical"	0	"Average"	3	0.95	4	51882.3351670303	5.68911903923066	0.637376448188237	8.38618523728544	0.895820377634937	224.083532077615	3.25906508620607	6.15491301302946	970.549721820798	887.530019759516	1978.54825197989	2343.19886168771	1398.33249568539	0.466011956435995	0.858613558778397	60.8442318631125	284.407547606009	17.4355774785681	0.715930435510564	0.592040117746653	0.406119313907373	50018.5805476325	69.936	56	1955	554.766666666667	65.9913813558373	141.663387878778	120.680569874037	44	111.874712136779	23913.6460662278	78	7093	0.645
1308	3243858	84853	"Experiment"	1	false	10	"feed"	0.7	"historical"	0	"Average"	3	0.95	5	51882.3351670303	5.68911903923066	0.637376448188237	8.38618523728544	0.895820377634937	224.083532077615	3.25906508620607	6.15491301302946	970.549721820798	887.530019759516	1978.54825197989	2343.19886168771	1398.33249568539	0.466011956435995	0.858613558778397	60.8442318631125	284.407547606009	17.4355774785681	0.715930435510564	0.592040117746653	0.406119313907373	50018.5805476325	69.936	56	1956	578.5	67.0795793878939	37.6020553374292	111.745619708979	38	18.3954865434913	23913.6460662278	88	10471	0.645
1311	3243878	84853	"Experiment"	1	false	10	"feed"	0.7	"historical"	0	"Average"	3	0.95	6	51882.3351670303	5.68911903923066	0.637376448188237	8.38618523728544	0.895820377634937	224.083532077615	3.25906508620607	6.15491301302946	970.549721820798	887.530019759516	1978.54825197989	2343.19886168771	1398.33249568539	0.466011956435995	0.858613558778397	60.8442318631125	284.407547606009	17.4355774785681	0.715930435510564	0.592040117746653	0.406119313907373	50018.5805476325	69.936	56	1957	630.566666666667	80.226219528876	43.9375822902278	63.7097219646405	44	22.3585702516934	23913.6460662278	99	14756	0.645
1315	3243898	84853	"Experiment"	1	false	10	"feed"	0.7	"historical"	0	"Average"	3	0.95	7	51882.3351670303	5.68911903923066	0.637376448188237	8.38618523728544	0.895820377634937	224.083532077615	3.25906508620607	6.15491301302946	970.549721820798	887.530019759516	1978.54825197989	2343.19886168771	1398.33249568539	0.466011956435995	0.858613558778397	60.8442318631125	284.407547606009	17.4355774785681	0.715930435510564	0.592040117746653	0.406119313907373	50018.5805476325	69.936	56	1958	603.433333333333	74.9354973222309	47.0970511591977	67.5750191664082	41	21.8465610824783	23913.6460662278	106	19375	0.645
1319	3243918	84853	"Experiment"	1	false	10	"feed"	0.7	"historical"	0	"Average"	3	0.95	8	51882.3351670303	5.68911903923066	0.637376448188237	8.38618523728544	0.895820377634937	224.083532077615	3.25906508620607	6.15491301302946	970.549721820798	887.530019759516	1978.54825197989	2343.19886168771	1398.33249568539	0.466011956435995	0.858613558778397	60.8442318631125	284.407547606009	17.4355774785681	0.715930435510564	0.592040117746653	0.406119313907373	50018.5805476325	69.936	56	1959	409.233333333333	33.3710443684011	43.8404506118626	43.1192848496793	29	22.9508609995256	23913.6460662278	115	22968	0.645
1322	3243932	84853	"Experiment"	1	false	10	"feed"	0.7	"historical"	0	"Average"	3	0.95	9	51882.3351670303	5.68911903923066	0.637376448188237	8.38618523728544	0.895820377634937	224.083532077615	3.25906508620607	6.15491301302946	970.549721820798	887.530019759516	1978.54825197989	2343.19886168771	1398.33249568539	0.466011956435995	0.858613558778397	60.8442318631125	284.407547606009	17.4355774785681	0.715930435510564	0.592040117746653	0.406119313907373	50018.5805476325	69.936	56	1960	640.5	33.084528097058	24.693049915072	39.89203349409	32	20.4225324872051	23913.6460662278	124	23856	0.645
1327	3243956	84853	"Experiment"	1	false	10	"feed"	0.7	"historical"	0	"Average"	3	0.95	10	51882.3351670303	5.68911903923066	0.637376448188237	8.38618523728544	0.895820377634937	224.083532077615	3.25906508620607	6.15491301302946	970.549721820798	887.530019759516	1978.54825197989	2343.19886168771	1398.33249568539	0.466011956435995	0.858613558778397	60.8442318631125	284.407547606009	17.4355774785681	0.715930435510564	0.592040117746653	0.406119313907373	50018.5805476325	69.936	56	1961	476.566666666667	48.3141650784995	97.2288140269702	53.2148414282756	35	65.126964420466	23913.6460662278	131	27932	0.645
1332	3243977	84853	"Experiment"	1	false	10	"feed"	0.7	"historical"	0	"Average"	3	0.95	11	51882.3351670303	5.68911903923066	0.637376448188237	8.38618523728544	0.895820377634937	224.083532077615	3.25906508620607	6.15491301302946	970.549721820798	887.530019759516	1978.54825197989	2343.19886168771	1398.33249568539	0.466011956435995	0.858613558778397	60.8442318631125	284.407547606009	17.4355774785681	0.715930435510564	0.592040117746653	0.406119313907373	50018.5805476325	69.936	56	1962	604.5	75.4534786506778	30.812893745508	49.1438020748532	43	20.6250528405506	23913.6460662278	145	32365	0.645
1336	3243998	84853	"Experiment"	1	false	10	"feed"	0.7	"historical"	0	"Average"	3	0.95	12	51882.3351670303	5.68911903923066	0.637376448188237	8.38618523728544	0.895820377634937	224.083532077615	3.25906508620607	6.15491301302946	970.549721820798	887.530019759516	1978.54825197989	2343.19886168771	1398.33249568539	0.466011956435995	0.858613558778397	60.8442318631125	284.407547606009	17.4355774785681	0.715930435510564	0.592040117746653	0.406119313907373	50018.5805476325	69.936	56	1963	376.7	28.1618921156455	43.621296806436	49.0890136234965	32	22.2072955048876	122984.465483458	151	36524	0.645
1340	3244013	84853	"Experiment"	1	false	10	"feed"	0.7	"historical"	0	"Average"	3	0.95	13	51882.3351670303	5.68911903923066	0.637376448188237	8.38618523728544	0.895820377634937	224.083532077615	3.25906508620607	6.15491301302946	970.549721820798	887.530019759516	1978.54825197989	2343.19886168771	1398.33249568539	0.466011956435995	0.858613558778397	60.8442318631125	284.407547606009	17.4355774785681	0.715930435510564	0.592040117746653	0.406119313907373	50018.5805476325	69.936	56	1964	503.433333333333	0.190270178851057	19.6815431843234	47.8361369408094	24	16.8719712566365	122984.465483458	158	36554	0.645
1344	3244034	84853	"Experiment"	1	false	10	"feed"	0.7	"historical"	0	"Average"	3	0.95	14	51882.3351670303	5.68911903923066	0.637376448188237	8.38618523728544	0.895820377634937	224.083532077615	3.25906508620607	6.15491301302946	970.549721820798	887.530019759516	1978.54825197989	2343.19886168771	1398.33249568539	0.466011956435995	0.858613558778397	60.8442318631125	284.407547606009	17.4355774785681	0.715930435510564	0.592040117746653	0.406119313907373	50018.5805476325	69.936	56	1965	466.2	44.5201792635192	87.19781192335	45.3283864149043	34	167.045113317346	122984.465483458	171	39606	0.645
1349	3244055	84853	"Experiment"	1	false	10	"feed"	0.7	"historical"	0	"Average"	3	0.95	15	51882.3351670303	5.68911903923066	0.637376448188237	8.38618523728544	0.895820377634937	224.083532077615	3.25906508620607	6.15491301302946	970.549721820798	887.530019759516	1978.54825197989	2343.19886168771	1398.33249568539	0.466011956435995	0.858613558778397	60.8442318631125	284.407547606009	17.4355774785681	0.715930435510564	0.592040117746653	0.406119313907373	50018.5805476325	69.936	56	1966	636.6	70.8996073625266	31.3716649459027	45.468079215003	38	20.3362565697813	122984.465483458	179	42466	0.645
1354	3244073	84853	"Experiment"	1	false	10	"feed"	0.7	"historical"	0	"Average"	3	0.95	16	51882.3351670303	5.68911903923066	0.637376448188237	8.38618523728544	0.895820377634937	224.083532077615	3.25906508620607	6.15491301302946	970.549721820798	887.530019759516	1978.54825197989	2343.19886168771	1398.33249568539	0.466011956435995	0.858613558778397	60.8442318631125	284.407547606009	17.4355774785681	0.715930435510564	0.592040117746653	0.406119313907373	50018.5805476325	69.936	56	1967	276.466666666667	8.10666294120062	58.1826264653706	49.1084116297367	27	25.1522012455159	330805.437249485	181	44843	0.645
1359	3244090	84853	"Experiment"	1	false	10	"feed"	0.7	"historical"	0	"Average"	3	0.95	17	51882.3351670303	5.68911903923066	0.637376448188237	8.38618523728544	0.895820377634937	224.083532077615	3.25906508620607	6.15491301302946	970.549721820798	887.530019759516	1978.54825197989	2343.19886168771	1398.33249568539	0.466011956435995	0.858613558778397	60.8442318631125	284.407547606009	17.4355774785681	0.715930435510564	0.592040117746653	0.406119313907373	50018.5805476325	69.936	56	1968	569.066666666667	41.4348627384824	8.38608367329827	46.2845467519804	32	14.6565673025355	330805.437249485	190	46121	0.645
1363	3244108	84853	"Experiment"	1	false	10	"feed"	0.7	"historical"	0	"Average"	3	0.95	18	51882.3351670303	5.68911903923066	0.637376448188237	8.38618523728544	0.895820377634937	224.083532077615	3.25906508620607	6.15491301302946	970.549721820798	887.530019759516	1978.54825197989	2343.19886168771	1398.33249568539	0.466011956435995	0.858613558778397	60.8442318631125	284.407547606009	17.4355774785681	0.715930435510564	0.592040117746653	0.406119313907373	50018.5805476325	69.936	56	1969	389.166666666667	30.5118586619853	66.3066245637005	41.061749912068	34	35.7217741640579	343331.632807986	198	49630	0.645
1367	3244122	84853	"Experiment"	1	false	10	"feed"	0.7	"historical"	0	"Average"	3	0.95	19	51882.3351670303	5.68911903923066	0.637376448188237	8.38618523728544	0.895820377634937	224.083532077615	3.25906508620607	6.15491301302946	970.549721820798	887.530019759516	1978.54825197989	2343.19886168771	1398.33249568539	0.466011956435995	0.858613558778397	60.8442318631125	284.407547606009	17.4355774785681	0.715930435510564	0.592040117746653	0.406119313907373	50018.5805476325	69.936	56	1970	405.666666666667	32.4287117537936	21.2052309921148	38.5201414236211	29	16.89274502675	343331.632807986	211	51919	0.645
1373	3244142	84853	"Experiment"	1	false	10	"feed"	0.7	"historical"	0	"Average"	3	0.95	20	51882.3351670303	5.68911903923066	0.637376448188237	8.38618523728544	0.895820377634937	224.083532077615	3.25906508620607	6.15491301302946	970.549721820798	887.530019759516	1978.54825197989	2343.19886168771	1398.33249568539	0.466011956435995	0.858613558778397	60.8442318631125	284.407547606009	17.4355774785681	0.715930435510564	0.592040117746653	0.406119313907373	50018.5805476325	69.936	56	1971	740.266666666667	0.367019781836152	24.5003784935129	30.0995794306566	35	19.9637992995461	343331.632807986	221	51955	0.645
1379	3244168	84853	"Experiment"	1	false	10	"feed"	0.7	"historical"	0	"Average"	3	0.95	21	51882.3351670303	5.68911903923066	0.637376448188237	8.38618523728544	0.895820377634937	224.083532077615	3.25906508620607	6.15491301302946	970.549721820798	887.530019759516	1978.54825197989	2343.19886168771	1398.33249568539	0.466011956435995	0.858613558778397	60.8442318631125	284.407547606009	17.4355774785681	0.715930435510564	0.592040117746653	0.406119313907373	50018.5805476325	69.936	56	1972	210.466666666667	0	161.13968746883	68.2879803795395	25	185.584614675415	1859001.29538641	223	51955	0.645
1385	3244189	84853	"Experiment"	1	false	10	"feed"	0.7	"historical"	0	"Average"	3	0.95	22	51882.3351670303	5.68911903923066	0.637376448188237	8.38618523728544	0.895820377634937	224.083532077615	3.25906508620607	6.15491301302946	970.549721820798	887.530019759516	1978.54825197989	2343.19886168771	1398.33249568539	0.466011956435995	0.858613558778397	60.8442318631125	284.407547606009	17.4355774785681	0.715930435510564	0.592040117746653	0.406119313907373	50018.5805476325	69.936	56	1973	778	0.0964685957155189	0.0108758281528206	51.7140431956526	28	12.2754614885343	1859001.29538641	228	51971	0.645
1391	3244210	84853	"Experiment"	1	false	10	"feed"	0.7	"historical"	0	"Average"	3	0.95	23	51882.3351670303	5.68911903923066	0.637376448188237	8.38618523728544	0.895820377634937	224.083532077615	3.25906508620607	6.15491301302946	970.549721820798	887.530019759516	1978.54825197989	2343.19886168771	1398.33249568539	0.466011956435995	0.858613558778397	60.8442318631125	284.407547606009	17.4355774785681	0.715930435510564	0.592040117746653	0.406119313907373	50018.5805476325	69.936	56	1974	871.9	0	172.501618095181	89.5381399714192	33	246.382850596499	1859001.29538641	233	51971	0.645
1397	3244231	84853	"Experiment"	1	false	10	"feed"	0.7	"historical"	0	"Average"	3	0.95	24	51882.3351670303	5.68911903923066	0.637376448188237	8.38618523728544	0.895820377634937	224.083532077615	3.25906508620607	6.15491301302946	970.549721820798	887.530019759516	1978.54825197989	2343.19886168771	1398.33249568539	0.466011956435995	0.858613558778397	60.8442318631125	284.407547606009	17.4355774785681	0.715930435510564	0.592040117746653	0.406119313907373	50018.5805476325	69.936	56	1975	542.466666666667	36.1102030529753	202.83457068177	134.121688018484	32	480.905135271758	1859001.29538641	241	53106	0.645
1403	3244253	84853	"Experiment"	1	false	10	"feed"	0.7	"historical"	0	"Average"	3	0.95	25	51882.3351670303	5.68911903923066	0.637376448188237	8.38618523728544	0.895820377634937	224.083532077615	3.25906508620607	6.15491301302946	970.549721820798	887.530019759516	1978.54825197989	2343.19886168771	1398.33249568539	0.466011956435995	0.858613558778397	60.8442318631125	284.407547606009	17.4355774785681	0.715930435510564	0.592040117746653	0.406119313907373	50018.5805476325	69.936	56	1976	721.833333333333	83.4285301331734	63.6747754341367	109.75546000981	45	27.0689647237479	1859001.29538641	255	55712	0.645
1409	3244275	84853	"Experiment"	1	false	10	"feed"	0.7	"historical"	0	"Average"	3	0.95	26	51882.3351670303	5.68911903923066	0.637376448188237	8.38618523728544	0.895820377634937	224.083532077615	3.25906508620607	6.15491301302946	970.549721820798	887.530019759516	1978.54825197989	2343.19886168771	1398.33249568539	0.466011956435995	0.858613558778397	60.8442318631125	284.407547606009	17.4355774785681	0.715930435510564	0.592040117746653	0.406119313907373	50018.5805476325	69.936	56	1977	746.466666666667	108.112787696625	72.4988758226595	127.877460008437	51	23.0781315125045	1859001.29538641	277	64014	0.645
1414	3244292	84853	"Experiment"	1	false	10	"feed"	0.7	"historical"	0	"Average"	3	0.95	27	51882.3351670303	5.68911903923066	0.637376448188237	8.38618523728544	0.895820377634937	224.083532077615	3.25906508620607	6.15491301302946	970.549721820798	887.530019759516	1978.54825197989	2343.19886168771	1398.33249568539	0.466011956435995	0.858613558778397	60.8442318631125	284.407547606009	17.4355774785681	0.715930435510564	0.592040117746653	0.406119313907373	50018.5805476325	69.936	56	1978	509.566666666667	55.3807977104814	55.456203741987	98.6161064201384	36	22.6519964648982	1859001.29538641	291	69409	0.645
1421	3244315	84853	"Experiment"	1	false	10	"feed"	0.7	"historical"	0	"Average"	3	0.95	28	51882.3351670303	5.68911903923066	0.637376448188237	8.38618523728544	0.895820377634937	224.083532077615	3.25906508620607	6.15491301302946	970.549721820798	887.530019759516	1978.54825197989	2343.19886168771	1398.33249568539	0.466011956435995	0.858613558778397	60.8442318631125	284.407547606009	17.4355774785681	0.715930435510564	0.592040117746653	0.406119313907373	50018.5805476325	69.936	56	1979	607.6	46.4086741366938	34.0749730147217	56.4262070033762	32	20.5475713606236	1859001.29538641	299	70852	0.645
1428	3244336	84853	"Experiment"	1	false	10	"feed"	0.7	"historical"	0	"Average"	3	0.95	29	51882.3351670303	5.68911903923066	0.637376448188237	8.38618523728544	0.895820377634937	224.083532077615	3.25906508620607	6.15491301302946	970.549721820798	887.530019759516	1978.54825197989	2343.19886168771	1398.33249568539	0.466011956435995	0.858613558778397	60.8442318631125	284.407547606009	17.4355774785681	0.715930435510564	0.592040117746653	0.406119313907373	50018.5805476325	69.936	56	1980	752.7	96.4293809724784	73.7304674832154	58.9401300156459	49	40.2326264473915	1859001.29538641	316	74089	0.645
1435	3244359	84853	"Experiment"	1	false	10	"feed"	0.7	"historical"	0	"Average"	3	0.95	30	51882.3351670303	5.68911903923066	0.637376448188237	8.38618523728544	0.895820377634937	224.083532077615	3.25906508620607	6.15491301302946	970.549721820798	887.530019759516	1978.54825197989	2343.19886168771	1398.33249568539	0.466011956435995	0.858613558778397	60.8442318631125	284.407547606009	17.4355774785681	0.715930435510564	0.592040117746653	0.406119313907373	50018.5805476325	69.936	56	1981	336.666666666667	20.6219066643357	69.0409597627634	58.0756510006719	36	23.3611623111048	2111802.69665792	317	78072	0.645
1442	3244383	84853	"Experiment"	1	false	10	"feed"	0.7	"historical"	0	"Average"	3	0.95	31	51882.3351670303	5.68911903923066	0.637376448188237	8.38618523728544	0.895820377634937	224.083532077615	3.25906508620607	6.15491301302946	970.549721820798	887.530019759516	1978.54825197989	2343.19886168771	1398.33249568539	0.466011956435995	0.858613558778397	60.8442318631125	284.407547606009	17.4355774785681	0.715930435510564	0.592040117746653	0.406119313907373	50018.5805476325	69.936	56	1982	188.533333333333	0	14.6126060704782	47.8647515827947	26	13.8631079786527	4887493.75791717	317	78072	0.645
1449	3244400	84853	"Experiment"	1	false	10	"feed"	0.7	"historical"	0	"Average"	3	0.95	32	51882.3351670303	5.68911903923066	0.637376448188237	8.38618523728544	0.895820377634937	224.083532077615	3.25906508620607	6.15491301302946	970.549721820798	887.530019759516	1978.54825197989	2343.19886168771	1398.33249568539	0.466011956435995	0.858613558778397	60.8442318631125	284.407547606009	17.4355774785681	0.715930435510564	0.592040117746653	0.406119313907373	50018.5805476325	69.936	56	1983	416.533333333333	0.114757299220725	0.00472330009963469	39.3471891541392	16	10.700153873383	4887493.75791717	318	78096	0.645
1453	3244418	84853	"Experiment"	1	false	10	"feed"	0.7	"historical"	0	"Average"	3	0.95	33	51882.3351670303	5.68911903923066	0.637376448188237	8.38618523728544	0.895820377634937	224.083532077615	3.25906508620607	6.15491301302946	970.549721820798	887.530019759516	1978.54825197989	2343.19886168771	1398.33249568539	0.466011956435995	0.858613558778397	60.8442318631125	284.407547606009	17.4355774785681	0.715930435510564	0.592040117746653	0.406119313907373	50018.5805476325	69.936	56	1984	742.033333333333	0	59.5706121630648	35.8072253241015	25	185.127536810728	4887493.75791717	327	78096	0.645
1460	3244439	84853	"Experiment"	1	false	10	"feed"	0.7	"historical"	0	"Average"	3	0.95	34	51882.3351670303	5.68911903923066	0.637376448188237	8.38618523728544	0.895820377634937	224.083532077615	3.25906508620607	6.15491301302946	970.549721820798	887.530019759516	1978.54825197989	2343.19886168771	1398.33249568539	0.466011956435995	0.858613558778397	60.8442318631125	284.407547606009	17.4355774785681	0.715930435510564	0.592040117746653	0.406119313907373	50018.5805476325	69.936	56	1985	433.625237260548	28.0818406739902	162.159791119346	59.0869331632472	29	457.038528236562	4887493.75791717	340	79007	0.645
1465	3244456	84853	"Experiment"	1	false	10	"feed"	0.7	"historical"	0	"Average"	3	0.95	35	51882.3351670303	5.68911903923066	0.637376448188237	8.38618523728544	0.895820377634937	224.083532077615	3.25906508620607	6.15491301302946	970.549721820798	887.530019759516	1978.54825197989	2343.19886168771	1398.33249568539	0.466011956435995	0.858613558778397	60.8442318631125	284.407547606009	17.4355774785681	0.715930435510564	0.592040117746653	0.406119313907373	50018.5805476325	69.936	56	1986	265.390301406114	5.19498369336475	37.5090693311678	64.8110489784196	21	21.563228561941	4969483.40157282	345	80723	0.645
1471	3244478	84853	"Experiment"	1	false	10	"feed"	0.7	"historical"	0	"Average"	3	0.95	36	51882.3351670303	5.68911903923066	0.637376448188237	8.38618523728544	0.895820377634937	224.083532077615	3.25906508620607	6.15491301302946	970.549721820798	887.530019759516	1978.54825197989	2343.19886168771	1398.33249568539	0.466011956435995	0.858613558778397	60.8442318631125	284.407547606009	17.4355774785681	0.715930435510564	0.592040117746653	0.406119313907373	50018.5805476325	69.936	56	1987	716.833333333333	0.0435368527930295	7.87194556433468	66.7778545444784	30	17.8711527194704	4969483.40157282	354	80732	0.645
1478	3244501	84853	"Experiment"	1	false	10	"feed"	0.7	"historical"	0	"Average"	3	0.95	37	51882.3351670303	5.68911903923066	0.637376448188237	8.38618523728544	0.895820377634937	224.083532077615	3.25906508620607	6.15491301302946	970.549721820798	887.530019759516	1978.54825197989	2343.19886168771	1398.33249568539	0.466011956435995	0.858613558778397	60.8442318631125	284.407547606009	17.4355774785681	0.715930435510564	0.592040117746653	0.406119313907373	50018.5805476325	69.936	56	1988	389.366666666667	24.6462547747085	154.060351106631	90.4002892803699	31	259.869917176521	4980301.47955517	363	82619	0.645
1484	3244518	84853	"Experiment"	1	false	10	"feed"	0.7	"historical"	0	"Average"	3	0.95	38	51882.3351670303	5.68911903923066	0.637376448188237	8.38618523728544	0.895820377634937	224.083532077615	3.25906508620607	6.15491301302946	970.549721820798	887.530019759516	1978.54825197989	2343.19886168771	1398.33249568539	0.466011956435995	0.858613558778397	60.8442318631125	284.407547606009	17.4355774785681	0.715930435510564	0.592040117746653	0.406119313907373	50018.5805476325	69.936	56	1989	438.366666666667	26.1798909697932	27.1427823616904	56.646037090956	25	18.3768936923267	4980301.47955517	367	83672	0.645
1490	3244534	84853	"Experiment"	1	false	10	"feed"	0.7	"historical"	0	"Average"	3	0.95	39	51882.3351670303	5.68911903923066	0.637376448188237	8.38618523728544	0.895820377634937	224.083532077615	3.25906508620607	6.15491301302946	970.549721820798	887.530019759516	1978.54825197989	2343.19886168771	1398.33249568539	0.466011956435995	0.858613558778397	60.8442318631125	284.407547606009	17.4355774785681	0.715930435510564	0.592040117746653	0.406119313907373	50018.5805476325	69.936	56	1990	300.166666666667	11.3179762707754	40.858711868369	57.4834477252563	21	27.3499283979271	4989980.81248674	372	85686	0.645
1496	3244552	84853	"Experiment"	1	false	10	"feed"	0.7	"historical"	0	"Average"	3	0.95	40	51882.3351670303	5.68911903923066	0.637376448188237	8.38618523728544	0.895820377634937	224.083532077615	3.25906508620607	6.15491301302946	970.549721820798	887.530019759516	1978.54825197989	2343.19886168771	1398.33249568539	0.466011956435995	0.858613558778397	60.8442318631125	284.407547606009	17.4355774785681	0.715930435510564	0.592040117746653	0.406119313907373	50018.5805476325	69.936	56	1991	155.133333333333	0	12.4933360040846	58.6387953351938	15	20.8066555357302	6051860.57233258	373	85686	0.645
1502	3244570	84853	"Experiment"	1	false	10	"feed"	0.7	"historical"	0	"Average"	3	0.95	41	51882.3351670303	5.68911903923066	0.637376448188237	8.38618523728544	0.895820377634937	224.083532077615	3.25906508620607	6.15491301302946	970.549721820798	887.530019759516	1978.54825197989	2343.19886168771	1398.33249568539	0.466011956435995	0.858613558778397	60.8442318631125	284.407547606009	17.4355774785681	0.715930435510564	0.592040117746653	0.406119313907373	50018.5805476325	69.936	56	1992	519.5	0.00713440685983971	0.00643836716619681	20.1253171503276	18	14.8891035360435	6051860.57233258	379	85688	0.645
1508	3244585	84853	"Experiment"	1	false	10	"feed"	0.7	"historical"	0	"Average"	3	0.95	42	51882.3351670303	5.68911903923066	0.637376448188237	8.38618523728544	0.895820377634937	224.083532077615	3.25906508620607	6.15491301302946	970.549721820798	887.530019759516	1978.54825197989	2343.19886168771	1398.33249568539	0.466011956435995	0.858613558778397	60.8442318631125	284.407547606009	17.4355774785681	0.715930435510564	0.592040117746653	0.406119313907373	50018.5805476325	69.936	56	1993	405.066666666667	2.04141395565933	91.8243760702138	36.2957155774584	27	255.681528014195	6051860.57233258	388	85744	0.645
1514	3244603	84853	"Experiment"	1	false	10	"feed"	0.7	"historical"	0	"Average"	3	0.95	43	51882.3351670303	5.68911903923066	0.637376448188237	8.38618523728544	0.895820377634937	224.083532077615	3.25906508620607	6.15491301302946	970.549721820798	887.530019759516	1978.54825197989	2343.19886168771	1398.33249568539	0.466011956435995	0.858613558778397	60.8442318631125	284.407547606009	17.4355774785681	0.715930435510564	0.592040117746653	0.406119313907373	50018.5805476325	69.936	56	1994	495.566666666667	53.0183528584845	54.6775276040298	39.7504195113736	38	56.3375392890425	6051860.57233258	401	89411	0.645
1521	3244623	84853	"Experiment"	1	false	10	"feed"	0.7	"historical"	0	"Average"	3	0.95	44	51882.3351670303	5.68911903923066	0.637376448188237	8.38618523728544	0.895820377634937	224.083532077615	3.25906508620607	6.15491301302946	970.549721820798	887.530019759516	1978.54825197989	2343.19886168771	1398.33249568539	0.466011956435995	0.858613558778397	60.8442318631125	284.407547606009	17.4355774785681	0.715930435510564	0.592040117746653	0.406119313907373	50018.5805476325	69.936	56	1995	571.2	69.1378704448185	32.0455032454611	44.6384613217177	38	19.2844264989574	6051860.57233258	412	94817	0.645
1528	3244642	84853	"Experiment"	1	false	10	"feed"	0.7	"historical"	0	"Average"	3	0.95	45	51882.3351670303	5.68911903923066	0.637376448188237	8.38618523728544	0.895820377634937	224.083532077615	3.25906508620607	6.15491301302946	970.549721820798	887.530019759516	1978.54825197989	2343.19886168771	1398.33249568539	0.466011956435995	0.858613558778397	60.8442318631125	284.407547606009	17.4355774785681	0.715930435510564	0.592040117746653	0.406119313907373	50018.5805476325	69.936	56	1996	780.966666666667	107.03065910747	39.6317948258277	54.5448004363831	49	21.5249802634166	6051860.57233258	428	98987	0.645
1535	3244661	84853	"Experiment"	1	false	10	"feed"	0.7	"historical"	0	"Average"	3	0.95	46	51882.3351670303	5.68911903923066	0.637376448188237	8.38618523728544	0.895820377634937	224.083532077615	3.25906508620607	6.15491301302946	970.549721820798	887.530019759516	1978.54825197989	2343.19886168771	1398.33249568539	0.466011956435995	0.858613558778397	60.8442318631125	284.407547606009	17.4355774785681	0.715930435510564	0.592040117746653	0.406119313907373	50018.5805476325	69.936	56	1997	320.3	17.7558039108277	67.2779609186073	48.4081966484815	35	24.302291024041	6556894.00235042	431	103161	0.645
1537	3244673	84853	"Experiment"	1	false	10	"feed"	0.7	"historical"	0	"Average"	3	0.95	47	51882.3351670303	5.68911903923066	0.637376448188237	8.38618523728544	0.895820377634937	224.083532077615	3.25906508620607	6.15491301302946	970.549721820798	887.530019759516	1978.54825197989	2343.19886168771	1398.33249568539	0.466011956435995	0.858613558778397	60.8442318631125	284.407547606009	17.4355774785681	0.715930435510564	0.592040117746653	0.406119313907373	50018.5805476325	69.936	56	1998	440.9705	0.741411808998742	12.4185704849225	37.8434573687047	23	13.7314439231414	6556894.00235042	438	103201	0.645
1544	3244695	84853	"Experiment"	1	false	10	"feed"	0.7	"historical"	0	"Average"	3	0.95	48	51882.3351670303	5.68911903923066	0.637376448188237	8.38618523728544	0.895820377634937	224.083532077615	3.25906508620607	6.15491301302946	970.549721820798	887.530019759516	1978.54825197989	2343.19886168771	1398.33249568539	0.466011956435995	0.858613558778397	60.8442318631125	284.407547606009	17.4355774785681	0.715930435510564	0.592040117746653	0.406119313907373	50018.5805476325	69.936	56	1999	960.333333333333	0	67.0285766571694	46.5892257216317	31	92.3456404623471	6556894.00235042	446	103201	0.645
1552	3244718	84853	"Experiment"	1	false	10	"feed"	0.7	"historical"	0	"Average"	3	0.95	49	51882.3351670303	5.68911903923066	0.637376448188237	8.38618523728544	0.895820377634937	224.083532077615	3.25906508620607	6.15491301302946	970.549721820798	887.530019759516	1978.54825197989	2343.19886168771	1398.33249568539	0.466011956435995	0.858613558778397	60.8442318631125	284.407547606009	17.4355774785681	0.715930435510564	0.592040117746653	0.406119313907373	50018.5805476325	69.936	56	2000	601.266666666667	25.2428734331674	230.527876570229	94.313246157732	44	548.197578420194	6556894.00235042	459	103855	0.645
1560	3244740	84853	"Experiment"	1	false	10	"feed"	0.7	"historical"	0	"Average"	3	0.95	50	51882.3351670303	5.68911903923066	0.637376448188237	8.38618523728544	0.895820377634937	224.083532077615	3.25906508620607	6.15491301302946	970.549721820798	887.530019759516	1978.54825197989	2343.19886168771	1398.33249568539	0.466011956435995	0.858613558778397	60.8442318631125	284.407547606009	17.4355774785681	0.715930435510564	0.592040117746653	0.406119313907373	50018.5805476325	69.936	56	2001	520.1	57.6896660335546	92.8867009899723	100.715431175573	39	37.3862852125883	6556894.00235042	471	108482	0.645
1567	3244758	84853	"Experiment"	1	false	10	"feed"	0.7	"historical"	0	"Average"	3	0.95	51	51882.3351670303	5.68911903923066	0.637376448188237	8.38618523728544	0.895820377634937	224.083532077615	3.25906508620607	6.15491301302946	970.549721820798	887.530019759516	1978.54825197989	2343.19886168771	1398.33249568539	0.466011956435995	0.858613558778397	60.8442318631125	284.407547606009	17.4355774785681	0.715930435510564	0.592040117746653	0.406119313907373	50018.5805476325	69.936	56	2002	574.133333333333	65.2385906926298	35.0530890718248	106.374060822299	38	19.7437657122797	6556894.00235042	478	111953	0.645
1574	3244779	84853	"Experiment"	1	false	10	"feed"	0.7	"historical"	0	"Average"	3	0.95	52	51882.3351670303	5.68911903923066	0.637376448188237	8.38618523728544	0.895820377634937	224.083532077615	3.25906508620607	6.15491301302946	970.549721820798	887.530019759516	1978.54825197989	2343.19886168771	1398.33249568539	0.466011956435995	0.858613558778397	60.8442318631125	284.407547606009	17.4355774785681	0.715930435510564	0.592040117746653	0.406119313907373	50018.5805476325	69.936	56	2003	629.2	79.1957371945651	44.4205299101656	100.722049135548	44	22.7814180377673	6556894.00235042	490	116161	0.645
1580	3244798	84853	"Experiment"	1	false	10	"feed"	0.7	"historical"	0	"Average"	3	0.95	53	51882.3351670303	5.68911903923066	0.637376448188237	8.38618523728544	0.895820377634937	224.083532077615	3.25906508620607	6.15491301302946	970.549721820798	887.530019759516	1978.54825197989	2343.19886168771	1398.33249568539	0.466011956435995	0.858613558778397	60.8442318631125	284.407547606009	17.4355774785681	0.715930435510564	0.592040117746653	0.406119313907373	50018.5805476325	69.936	56	2004	396.833333333333	32.2623194225601	47.6407127027447	55.0002581686769	34	21.5930826454171	6599027.56922902	495	120295	0.645
1587	3244813	84853	"Experiment"	1	false	10	"feed"	0.7	"historical"	0	"Average"	3	0.95	54	51882.3351670303	5.68911903923066	0.637376448188237	8.38618523728544	0.895820377634937	224.083532077615	3.25906508620607	6.15491301302946	970.549721820798	887.530019759516	1978.54825197989	2343.19886168771	1398.33249568539	0.466011956435995	0.858613558778397	60.8442318631125	284.407547606009	17.4355774785681	0.715930435510564	0.592040117746653	0.406119313907373	50018.5805476325	69.936	56	2005	549.066666666667	45.5432530005495	21.8951868736735	37.2523796396022	32	16.9616146249274	6599027.56922902	505	121864	0.645
1595	3244836	84853	"Experiment"	1	false	10	"feed"	0.7	"historical"	0	"Average"	3	0.95	55	51882.3351670303	5.68911903923066	0.637376448188237	8.38618523728544	0.895820377634937	224.083532077615	3.25906508620607	6.15491301302946	970.549721820798	887.530019759516	1978.54825197989	2343.19886168771	1398.33249568539	0.466011956435995	0.858613558778397	60.8442318631125	284.407547606009	17.4355774785681	0.715930435510564	0.592040117746653	0.406119313907373	50018.5805476325	69.936	56	2006	450.666666666667	42.7310210895688	56.1106501506697	42.5167699093134	31	25.9170502887242	6599027.56922902	515	126169	0.645
1602	3244852	84853	"Experiment"	1	false	10	"feed"	0.7	"historical"	0	"Average"	3	0.95	56	51882.3351670303	5.68911903923066	0.637376448188237	8.38618523728544	0.895820377634937	224.083532077615	3.25906508620607	6.15491301302946	970.549721820798	887.530019759516	1978.54825197989	2343.19886168771	1398.33249568539	0.466011956435995	0.858613558778397	60.8442318631125	284.407547606009	17.4355774785681	0.715930435510564	0.592040117746653	0.406119313907373	50018.5805476325	69.936	56	2007	659.166666666667	70.6766856184334	28.305898557839	38.4881120712317	40	22.0649742710831	6599027.56922902	526	128536	0.645
1609	3244872	84853	"Experiment"	1	false	10	"feed"	0.7	"historical"	0	"Average"	3	0.95	57	51882.3351670303	5.68911903923066	0.637376448188237	8.38618523728544	0.895820377634937	224.083532077615	3.25906508620607	6.15491301302946	970.549721820798	887.530019759516	1978.54825197989	2343.19886168771	1398.33249568539	0.466011956435995	0.858613558778397	60.8442318631125	284.407547606009	17.4355774785681	0.715930435510564	0.592040117746653	0.406119313907373	50018.5805476325	69.936	56	2008	550.533333333333	65.4208424665975	65.5705301439814	42.9705664315409	42	24.309014802715	6599027.56922902	541	134544	0.645
1617	3244893	84853	"Experiment"	1	false	10	"feed"	0.7	"historical"	0	"Average"	3	0.95	58	51882.3351670303	5.68911903923066	0.637376448188237	8.38618523728544	0.895820377634937	224.083532077615	3.25906508620607	6.15491301302946	970.549721820798	887.530019759516	1978.54825197989	2343.19886168771	1398.33249568539	0.466011956435995	0.858613558778397	60.8442318631125	284.407547606009	17.4355774785681	0.715930435510564	0.592040117746653	0.406119313907373	50018.5805476325	69.936	56	2009	545.933333333333	62.6880842110863	36.8383951563113	46.7063685022004	37	20.1925359047662	6599027.56922902	550	139549	0.645
1624	3244912	84853	"Experiment"	1	false	10	"feed"	0.7	"historical"	0	"Average"	3	0.95	59	51882.3351670303	5.68911903923066	0.637376448188237	8.38618523728544	0.895820377634937	224.083532077615	3.25906508620607	6.15491301302946	970.549721820798	887.530019759516	1978.54825197989	2343.19886168771	1398.33249568539	0.466011956435995	0.858613558778397	60.8442318631125	284.407547606009	17.4355774785681	0.715930435510564	0.592040117746653	0.406119313907373	50018.5805476325	69.936	56	2010	590.6	73.1852890317301	38.1278016770592	42.2106563837978	42	23.3294096611962	6599027.56922902	563	144098	0.645
1631	3244933	84853	"Experiment"	1	false	10	"feed"	0.7	"historical"	0	"Average"	3	0.95	60	51882.3351670303	5.68911903923066	0.637376448188237	8.38618523728544	0.895820377634937	224.083532077615	3.25906508620607	6.15491301302946	970.549721820798	887.530019759516	1978.54825197989	2343.19886168771	1398.33249568539	0.466011956435995	0.858613558778397	60.8442318631125	284.407547606009	17.4355774785681	0.715930435510564	0.592040117746653	0.406119313907373	50018.5805476325	69.936	56	2011	370.566666666667	27.1808621757949	41.5632209767207	45.5249869885182	33	21.8819964797805	6688988.42824009	573	148311	0.645
17909	14955657	90812	"Experiment"	1	false	10	"transport"	0.7	"historical"	0	"Average"	3	0.54	1	48204.0087847935	5.91682633098699	0.696501356191547	8.03693903723307	0.890918811413097	242.765510430365	2.92825638862938	6.65371020433955	988.7486220948	933.128083834652	2012.69684059532	2318.40549726044	1317.33798636417	0.466059888010042	0.90156266619916	60.2960734074388	302.629180285587	17.8105278597007	0.722953459283359	0.0893691588785053	0.910153238707854	113558.344475428	1.75157894736842	48	1952	978.266666666667	64.4147569705817	9.56385753328905	8.25356445160826	62	29.0820100251689	0	91	1546	0.676
17919	14955681	90812	"Experiment"	1	false	10	"transport"	0.7	"historical"	0	"Average"	3	0.54	2	48204.0087847935	5.91682633098699	0.696501356191547	8.03693903723307	0.890918811413097	242.765510430365	2.92825638862938	6.65371020433955	988.7486220948	933.128083834652	2012.69684059532	2318.40549726044	1317.33798636417	0.466059888010042	0.90156266619916	60.2960734074388	302.629180285587	17.8105278597007	0.722953459283359	0.0893691588785053	0.910153238707854	113558.344475428	1.75157894736842	48	1953	394.333333333333	34.3679323836228	131.709954641731	39.12814783536	83	157.137188179854	0	115	3762	0.676
17930	14955711	90812	"Experiment"	1	false	10	"transport"	0.7	"historical"	0	"Average"	3	0.54	3	48204.0087847935	5.91682633098699	0.696501356191547	8.03693903723307	0.890918811413097	242.765510430365	2.92825638862938	6.65371020433955	988.7486220948	933.128083834652	2012.69684059532	2318.40549726044	1317.33798636417	0.466059888010042	0.90156266619916	60.2960734074388	302.629180285587	17.8105278597007	0.722953459283359	0.0893691588785053	0.910153238707854	113558.344475428	1.75157894736842	48	1954	754.766666666667	127.579425176968	6.16547483736175	38.7771858292311	77	23.7713005298837	0	142	17855	0.676
17940	14955736	90812	"Experiment"	1	false	10	"transport"	0.7	"historical"	0	"Average"	3	0.54	4	48204.0087847935	5.91682633098699	0.696501356191547	8.03693903723307	0.890918811413097	242.765510430365	2.92825638862938	6.65371020433955	988.7486220948	933.128083834652	2012.69684059532	2318.40549726044	1317.33798636417	0.466059888010042	0.90156266619916	60.2960734074388	302.629180285587	17.8105278597007	0.722953459283359	0.0893691588785053	0.910153238707854	113558.344475428	1.75157894736842	48	1955	554.766666666667	74.9427381837269	8.99832122717668	39.1094020598897	51	23.8666188484719	0	154	25354	0.676
17950	14955761	90812	"Experiment"	1	false	10	"transport"	0.7	"historical"	0	"Average"	3	0.54	5	48204.0087847935	5.91682633098699	0.696501356191547	8.03693903723307	0.890918811413097	242.765510430365	2.92825638862938	6.65371020433955	988.7486220948	933.128083834652	2012.69684059532	2318.40549726044	1317.33798636417	0.466059888010042	0.90156266619916	60.2960734074388	302.629180285587	17.8105278597007	0.722953459283359	0.0893691588785053	0.910153238707854	113558.344475428	1.75157894736842	48	1956	578.5	82.1266729450212	8.31993084021216	38.7984203866204	57	26.2325284863184	0	176	33523	0.676
17960	14955786	90812	"Experiment"	1	false	10	"transport"	0.7	"historical"	0	"Average"	3	0.54	6	48204.0087847935	5.91682633098699	0.696501356191547	8.03693903723307	0.890918811413097	242.765510430365	2.92825638862938	6.65371020433955	988.7486220948	933.128083834652	2012.69684059532	2318.40549726044	1317.33798636417	0.466059888010042	0.90156266619916	60.2960734074388	302.629180285587	17.8105278597007	0.722953459283359	0.0893691588785053	0.910153238707854	113558.344475428	1.75157894736842	48	1957	630.566666666667	92.8096877575993	7.47609341191251	7.73995507916577	51	25.99975656214	0	187	38700	0.676
17972	14955814	90812	"Experiment"	1	false	10	"transport"	0.7	"historical"	0	"Average"	3	0.54	7	48204.0087847935	5.91682633098699	0.696501356191547	8.03693903723307	0.890918811413097	242.765510430365	2.92825638862938	6.65371020433955	988.7486220948	933.128083834652	2012.69684059532	2318.40549726044	1317.33798636417	0.466059888010042	0.90156266619916	60.2960734074388	302.629180285587	17.8105278597007	0.722953459283359	0.0893691588785053	0.910153238707854	113558.344475428	1.75157894736842	48	1958	603.433333333333	87.8639586876201	10.6676638036521	8.86550232073836	54	30.1086821984405	0	204	49129	0.676
17980	14955836	90812	"Experiment"	1	false	10	"transport"	0.7	"historical"	0	"Average"	3	0.54	8	48204.0087847935	5.91682633098699	0.696501356191547	8.03693903723307	0.890918811413097	242.765510430365	2.92825638862938	6.65371020433955	988.7486220948	933.128083834652	2012.69684059532	2318.40549726044	1317.33798636417	0.466059888010042	0.90156266619916	60.2960734074388	302.629180285587	17.8105278597007	0.722953459283359	0.0893691588785053	0.910153238707854	113558.344475428	1.75157894736842	48	1959	409.233333333333	38.3325212528323	8.33220346229085	8.69897287951691	40	28.5026397587764	0	218	53994	0.676
17988	14955857	90812	"Experiment"	1	false	10	"transport"	0.7	"historical"	0	"Average"	3	0.54	9	48204.0087847935	5.91682633098699	0.696501356191547	8.03693903723307	0.890918811413097	242.765510430365	2.92825638862938	6.65371020433955	988.7486220948	933.128083834652	2012.69684059532	2318.40549726044	1317.33798636417	0.466059888010042	0.90156266619916	60.2960734074388	302.629180285587	17.8105278597007	0.722953459283359	0.0893691588785053	0.910153238707854	113558.344475428	1.75157894736842	48	1960	640.5	52.0906438892902	6.14544369974174	8.1553510943993	40	25.4315825910564	0	229	55324	0.676
17994	14955875	90812	"Experiment"	1	false	10	"transport"	0.7	"historical"	0	"Average"	3	0.54	10	48204.0087847935	5.91682633098699	0.696501356191547	8.03693903723307	0.890918811413097	242.765510430365	2.92825638862938	6.65371020433955	988.7486220948	933.128083834652	2012.69684059532	2318.40549726044	1317.33798636417	0.466059888010042	0.90156266619916	60.2960734074388	302.629180285587	17.8105278597007	0.722953459283359	0.0893691588785053	0.910153238707854	113558.344475428	1.75157894736842	48	1961	476.566666666667	55.7422845778133	53.9235985810651	19.7672273866875	47	80.5087214312028	0	242	61971	0.676
18002	14955894	90812	"Experiment"	1	false	10	"transport"	0.7	"historical"	0	"Average"	3	0.54	11	48204.0087847935	5.91682633098699	0.696501356191547	8.03693903723307	0.890918811413097	242.765510430365	2.92825638862938	6.65371020433955	988.7486220948	933.128083834652	2012.69684059532	2318.40549726044	1317.33798636417	0.466059888010042	0.90156266619916	60.2960734074388	302.629180285587	17.8105278597007	0.722953459283359	0.0893691588785053	0.910153238707854	113558.344475428	1.75157894736842	48	1962	604.5	77.2503112565688	6.6782638660519	18.7698774022874	44	24.6866221960957	0	249	64956	0.676
18010	14955916	90812	"Experiment"	1	false	10	"transport"	0.7	"historical"	0	"Average"	3	0.54	12	48204.0087847935	5.91682633098699	0.696501356191547	8.03693903723307	0.890918811413097	242.765510430365	2.92825638862938	6.65371020433955	988.7486220948	933.128083834652	2012.69684059532	2318.40549726044	1317.33798636417	0.466059888010042	0.90156266619916	60.2960734074388	302.629180285587	17.8105278597007	0.722953459283359	0.0893691588785053	0.910153238707854	113558.344475428	1.75157894736842	48	1963	376.7	0.00222303655488021	19.2127647102674	21.4900177142815	54	35.1434114218789	0	259	64957	0.676
18019	14955942	90812	"Experiment"	1	false	10	"transport"	0.7	"historical"	0	"Average"	3	0.54	13	48204.0087847935	5.91682633098699	0.696501356191547	8.03693903723307	0.890918811413097	242.765510430365	2.92825638862938	6.65371020433955	988.7486220948	933.128083834652	2012.69684059532	2318.40549726044	1317.33798636417	0.466059888010042	0.90156266619916	60.2960734074388	302.629180285587	17.8105278597007	0.722953459283359	0.0893691588785053	0.910153238707854	113558.344475428	1.75157894736842	48	1964	503.433333333333	61.8934792177761	35.7396776097957	28.888576191795	50	159.275506962857	0	274	72209	0.676
18027	14955963	90812	"Experiment"	1	false	10	"transport"	0.7	"historical"	0	"Average"	3	0.54	14	48204.0087847935	5.91682633098699	0.696501356191547	8.03693903723307	0.890918811413097	242.765510430365	2.92825638862938	6.65371020433955	988.7486220948	933.128083834652	2012.69684059532	2318.40549726044	1317.33798636417	0.466059888010042	0.90156266619916	60.2960734074388	302.629180285587	17.8105278597007	0.722953459283359	0.0893691588785053	0.910153238707854	113558.344475428	1.75157894736842	48	1965	466.2	52.8920687033199	7.6561349679854	17.3217102885251	42	23.7727715163369	0	289	77260	0.676
18037	14955988	90812	"Experiment"	1	false	10	"transport"	0.7	"historical"	0	"Average"	3	0.54	15	48204.0087847935	5.91682633098699	0.696501356191547	8.03693903723307	0.890918811413097	242.765510430365	2.92825638862938	6.65371020433955	988.7486220948	933.128083834652	2012.69684059532	2318.40549726044	1317.33798636417	0.466059888010042	0.90156266619916	60.2960734074388	302.629180285587	17.8105278597007	0.722953459283359	0.0893691588785053	0.910153238707854	113558.344475428	1.75157894736842	48	1966	636.6	79.6851065373206	6.76683253680155	17.3438524562125	43	26.6828556351432	0	296	80052	0.676
18045	14956007	90812	"Experiment"	1	false	10	"transport"	0.7	"historical"	0	"Average"	3	0.54	16	48204.0087847935	5.91682633098699	0.696501356191547	8.03693903723307	0.890918811413097	242.765510430365	2.92825638862938	6.65371020433955	988.7486220948	933.128083834652	2012.69684059532	2318.40549726044	1317.33798636417	0.466059888010042	0.90156266619916	60.2960734074388	302.629180285587	17.8105278597007	0.722953459283359	0.0893691588785053	0.910153238707854	113558.344475428	1.75157894736842	48	1967	276.466666666667	3.05391535719662	25.3210769353655	18.8709305124871	55	43.2628917667891	0	308	80608	0.676
18055	14956032	90812	"Experiment"	1	false	10	"transport"	0.7	"historical"	0	"Average"	3	0.54	17	48204.0087847935	5.91682633098699	0.696501356191547	8.03693903723307	0.890918811413097	242.765510430365	2.92825638862938	6.65371020433955	988.7486220948	933.128083834652	2012.69684059532	2318.40549726044	1317.33798636417	0.466059888010042	0.90156266619916	60.2960734074388	302.629180285587	17.8105278597007	0.722953459283359	0.0893691588785053	0.910153238707854	113558.344475428	1.75157894736842	48	1968	569.066666666667	79.0182961805319	6.00456039049933	11.437151207663	53	25.6072530840458	0	323	89482	0.676
18063	14956057	90812	"Experiment"	1	false	10	"transport"	0.7	"historical"	0	"Average"	3	0.54	18	48204.0087847935	5.91682633098699	0.696501356191547	8.03693903723307	0.890918811413097	242.765510430365	2.92825638862938	6.65371020433955	988.7486220948	933.128083834652	2012.69684059532	2318.40549726044	1317.33798636417	0.466059888010042	0.90156266619916	60.2960734074388	302.629180285587	17.8105278597007	0.722953459283359	0.0893691588785053	0.910153238707854	113558.344475428	1.75157894736842	48	1969	389.166666666667	31.5302713289049	8.01067448475735	11.5257860868559	74	25.8240553695162	0	344	91393	0.676
18071	14956076	90812	"Experiment"	1	false	10	"transport"	0.7	"historical"	0	"Average"	3	0.54	19	48204.0087847935	5.91682633098699	0.696501356191547	8.03693903723307	0.890918811413097	242.765510430365	2.92825638862938	6.65371020433955	988.7486220948	933.128083834652	2012.69684059532	2318.40549726044	1317.33798636417	0.466059888010042	0.90156266619916	60.2960734074388	302.629180285587	17.8105278597007	0.722953459283359	0.0893691588785053	0.910153238707854	113558.344475428	1.75157894736842	48	1970	405.666666666667	37.1403562806821	7.4751398435477	11.7028629135425	36	25.499303327857	0	356	96639	0.676
18078	14956095	90812	"Experiment"	1	false	10	"transport"	0.7	"historical"	0	"Average"	3	0.54	20	48204.0087847935	5.91682633098699	0.696501356191547	8.03693903723307	0.890918811413097	242.765510430365	2.92825638862938	6.65371020433955	988.7486220948	933.128083834652	2012.69684059532	2318.40549726044	1317.33798636417	0.466059888010042	0.90156266619916	60.2960734074388	302.629180285587	17.8105278597007	0.722953459283359	0.0893691588785053	0.910153238707854	113558.344475428	1.75157894736842	48	1971	740.266666666667	0.117936445039319	6.41103279995538	6.97535187968994	36	26.8234506522413	0	366	96666	0.676
18091	14956130	90812	"Experiment"	1	false	10	"transport"	0.7	"historical"	0	"Average"	3	0.54	21	48204.0087847935	5.91682633098699	0.696501356191547	8.03693903723307	0.890918811413097	242.765510430365	2.92825638862938	6.65371020433955	988.7486220948	933.128083834652	2012.69684059532	2318.40549726044	1317.33798636417	0.466059888010042	0.90156266619916	60.2960734074388	302.629180285587	17.8105278597007	0.722953459283359	0.0893691588785053	0.910153238707854	113558.344475428	1.75157894736842	48	1972	210.466666666667	0	132.488966893062	38.5964535053306	33	308.593587078362	0	383	96666	0.676
18098	14956151	90812	"Experiment"	1	false	10	"transport"	0.7	"historical"	0	"Average"	3	0.54	22	48204.0087847935	5.91682633098699	0.696501356191547	8.03693903723307	0.890918811413097	242.765510430365	2.92825638862938	6.65371020433955	988.7486220948	933.128083834652	2012.69684059532	2318.40549726044	1317.33798636417	0.466059888010042	0.90156266619916	60.2960734074388	302.629180285587	17.8105278597007	0.722953459283359	0.0893691588785053	0.910153238707854	113558.344475428	1.75157894736842	48	1973	778	0.0222617317772068	0.130434935483352	36.6263936180121	40	70.7308099994381	0	390	96669	0.676
18106	14956175	90812	"Experiment"	1	false	10	"transport"	0.7	"historical"	0	"Average"	3	0.54	23	48204.0087847935	5.91682633098699	0.696501356191547	8.03693903723307	0.890918811413097	242.765510430365	2.92825638862938	6.65371020433955	988.7486220948	933.128083834652	2012.69684059532	2318.40549726044	1317.33798636417	0.466059888010042	0.90156266619916	60.2960734074388	302.629180285587	17.8105278597007	0.722953459283359	0.0893691588785053	0.910153238707854	113558.344475428	1.75157894736842	48	1974	871.9	43.1936348937671	142.826875752564	70.4643275952662	54	306.942394280087	0	404	97673	0.676
18114	14956196	90812	"Experiment"	1	false	10	"transport"	0.7	"historical"	0	"Average"	3	0.54	24	48204.0087847935	5.91682633098699	0.696501356191547	8.03693903723307	0.890918811413097	242.765510430365	2.92825638862938	6.65371020433955	988.7486220948	933.128083834652	2012.69684059532	2318.40549726044	1317.33798636417	0.466059888010042	0.90156266619916	60.2960734074388	302.629180285587	17.8105278597007	0.722953459283359	0.0893691588785053	0.910153238707854	113558.344475428	1.75157894736842	48	1975	542.466666666667	71.4877945305845	124.609365034269	100.013910653845	52	147.867743345317	0	422	105283	0.676
18124	14956222	90812	"Experiment"	1	false	10	"transport"	0.7	"historical"	0	"Average"	3	0.54	25	48204.0087847935	5.91682633098699	0.696501356191547	8.03693903723307	0.890918811413097	242.765510430365	2.92825638862938	6.65371020433955	988.7486220948	933.128083834652	2012.69684059532	2318.40549726044	1317.33798636417	0.466059888010042	0.90156266619916	60.2960734074388	302.629180285587	17.8105278597007	0.722953459283359	0.0893691588785053	0.910153238707854	113558.344475428	1.75157894736842	48	1976	721.833333333333	117.935342124799	8.53057141012334	69.02431178311	62	23.3771490777952	0	440	113123	0.676
18131	14956247	90812	"Experiment"	1	false	10	"transport"	0.7	"historical"	0	"Average"	3	0.54	26	48204.0087847935	5.91682633098699	0.696501356191547	8.03693903723307	0.890918811413097	242.765510430365	2.92825638862938	6.65371020433955	988.7486220948	933.128083834652	2012.69684059532	2318.40549726044	1317.33798636417	0.466059888010042	0.90156266619916	60.2960734074388	302.629180285587	17.8105278597007	0.722953459283359	0.0893691588785053	0.910153238707854	113558.344475428	1.75157894736842	48	1977	746.466666666667	125.219296274355	9.90895249297053	71.4689411724817	67	29.0846257720204	0	452	121772	0.676
18139	14956270	90812	"Experiment"	1	false	10	"transport"	0.7	"historical"	0	"Average"	3	0.54	27	48204.0087847935	5.91682633098699	0.696501356191547	8.03693903723307	0.890918811413097	242.765510430365	2.92825638862938	6.65371020433955	988.7486220948	933.128083834652	2012.69684059532	2318.40549726044	1317.33798636417	0.466059888010042	0.90156266619916	60.2960734074388	302.629180285587	17.8105278597007	0.722953459283359	0.0893691588785053	0.910153238707854	113558.344475428	1.75157894736842	48	1978	509.566666666667	63.5746639807184	9.13461929777431	38.0458770587843	45	28.8750847360556	0	461	129555	0.676
18147	14956296	90812	"Experiment"	1	false	10	"transport"	0.7	"historical"	0	"Average"	3	0.54	28	48204.0087847935	5.91682633098699	0.696501356191547	8.03693903723307	0.890918811413097	242.765510430365	2.92825638862938	6.65371020433955	988.7486220948	933.128083834652	2012.69684059532	2318.40549726044	1317.33798636417	0.466059888010042	0.90156266619916	60.2960734074388	302.629180285587	17.8105278597007	0.722953459283359	0.0893691588785053	0.910153238707854	113558.344475428	1.75157894736842	48	1979	607.6	86.931013132658	7.64458200766605	8.80468130213356	52	27.7289835216666	0	475	133844	0.676
18155	14956322	90812	"Experiment"	1	false	10	"transport"	0.7	"historical"	0	"Average"	3	0.54	29	48204.0087847935	5.91682633098699	0.696501356191547	8.03693903723307	0.890918811413097	242.765510430365	2.92825638862938	6.65371020433955	988.7486220948	933.128083834652	2012.69684059532	2318.40549726044	1317.33798636417	0.466059888010042	0.90156266619916	60.2960734074388	302.629180285587	17.8105278597007	0.722953459283359	0.0893691588785053	0.910153238707854	113558.344475428	1.75157894736842	48	1980	752.7	125.83591632706	10.4549288606842	9.28577066477377	67	28.4474079237762	0	495	139837	0.676
18163	14956345	90812	"Experiment"	1	false	10	"transport"	0.7	"historical"	0	"Average"	3	0.54	30	48204.0087847935	5.91682633098699	0.696501356191547	8.03693903723307	0.890918811413097	242.765510430365	2.92825638862938	6.65371020433955	988.7486220948	933.128083834652	2012.69684059532	2318.40549726044	1317.33798636417	0.466059888010042	0.90156266619916	60.2960734074388	302.629180285587	17.8105278597007	0.722953459283359	0.0893691588785053	0.910153238707854	113558.344475428	1.75157894736842	48	1981	336.666666666667	19.9679404858382	10.1376975721759	9.34295693457513	80	28.0193623928774	0	525	143150	0.676
18173	14956380	90812	"Experiment"	1	false	10	"transport"	0.7	"historical"	0	"Average"	3	0.54	31	48204.0087847935	5.91682633098699	0.696501356191547	8.03693903723307	0.890918811413097	242.765510430365	2.92825638862938	6.65371020433955	988.7486220948	933.128083834652	2012.69684059532	2318.40549726044	1317.33798636417	0.466059888010042	0.90156266619916	60.2960734074388	302.629180285587	17.8105278597007	0.722953459283359	0.0893691588785053	0.910153238707854	113558.344475428	1.75157894736842	48	1982	188.533333333333	0	5.05398853262548	8.32279924328792	63	23.8722823401609	0	545	143150	0.676
18180	14956402	90812	"Experiment"	1	false	10	"transport"	0.7	"historical"	0	"Average"	3	0.54	32	48204.0087847935	5.91682633098699	0.696501356191547	8.03693903723307	0.890918811413097	242.765510430365	2.92825638862938	6.65371020433955	988.7486220948	933.128083834652	2012.69684059532	2318.40549726044	1317.33798636417	0.466059888010042	0.90156266619916	60.2960734074388	302.629180285587	17.8105278597007	0.722953459283359	0.0893691588785053	0.910153238707854	113558.344475428	1.75157894736842	48	1983	416.533333333333	39.608754807009	0.0423466633991679	6.4222404072212	39	68.5141840440772	0	551	148888	0.676
18186	14956426	90812	"Experiment"	1	false	10	"transport"	0.7	"historical"	0	"Average"	3	0.54	33	48204.0087847935	5.91682633098699	0.696501356191547	8.03693903723307	0.890918811413097	242.765510430365	2.92825638862938	6.65371020433955	988.7486220948	933.128083834652	2012.69684059532	2318.40549726044	1317.33798636417	0.466059888010042	0.90156266619916	60.2960734074388	302.629180285587	17.8105278597007	0.722953459283359	0.0893691588785053	0.910153238707854	113558.344475428	1.75157894736842	48	1984	742.033333333333	43.6919899621412	6.84016492538172	5.51854942339558	41	24.9564889959337	0	556	150059	0.676
18192	14956447	90812	"Experiment"	1	false	10	"transport"	0.7	"historical"	0	"Average"	3	0.54	34	48204.0087847935	5.91682633098699	0.696501356191547	8.03693903723307	0.890918811413097	242.765510430365	2.92825638862938	6.65371020433955	988.7486220948	933.128083834652	2012.69684059532	2318.40549726044	1317.33798636417	0.466059888010042	0.90156266619916	60.2960734074388	302.629180285587	17.8105278597007	0.722953459283359	0.0893691588785053	0.910153238707854	113558.344475428	1.75157894736842	48	1985	433.625237260548	43.6347642733352	89.4398299549616	25.344082519092	39	130.33438655795	0	567	155838	0.676
18199	14956469	90812	"Experiment"	1	false	10	"transport"	0.7	"historical"	0	"Average"	3	0.54	35	48204.0087847935	5.91682633098699	0.696501356191547	8.03693903723307	0.890918811413097	242.765510430365	2.92825638862938	6.65371020433955	988.7486220948	933.128083834652	2012.69684059532	2318.40549726044	1317.33798636417	0.466059888010042	0.90156266619916	60.2960734074388	302.629180285587	17.8105278597007	0.722953459283359	0.0893691588785053	0.910153238707854	113558.344475428	1.75157894736842	48	1986	265.390301406114	0	7.25477425235283	25.8942789490238	45	26.5172027779959	0	578	155838	0.676
18206	14956496	90812	"Experiment"	1	false	10	"transport"	0.7	"historical"	0	"Average"	3	0.54	36	48204.0087847935	5.91682633098699	0.696501356191547	8.03693903723307	0.890918811413097	242.765510430365	2.92825638862938	6.65371020433955	988.7486220948	933.128083834652	2012.69684059532	2318.40549726044	1317.33798636417	0.466059888010042	0.90156266619916	60.2960734074388	302.629180285587	17.8105278597007	0.722953459283359	0.0893691588785053	0.910153238707854	113558.344475428	1.75157894736842	48	1987	716.833333333333	117.642388233061	6.12249599074604	27.4143162808605	66	175.05380893229	0	600	163173	0.676
18214	14956527	90812	"Experiment"	1	false	10	"transport"	0.7	"historical"	0	"Average"	3	0.54	37	48204.0087847935	5.91682633098699	0.696501356191547	8.03693903723307	0.890918811413097	242.765510430365	2.92825638862938	6.65371020433955	988.7486220948	933.128083834652	2012.69684059532	2318.40549726044	1317.33798636417	0.466059888010042	0.90156266619916	60.2960734074388	302.629180285587	17.8105278597007	0.722953459283359	0.0893691588785053	0.910153238707854	113558.344475428	1.75157894736842	48	1988	389.366666666667	27.8790579230639	8.78186072739798	27.8997402313646	80	28.6404787372796	0	614	164573	0.676
18221	14956551	90812	"Experiment"	1	false	10	"transport"	0.7	"historical"	0	"Average"	3	0.54	38	48204.0087847935	5.91682633098699	0.696501356191547	8.03693903723307	0.890918811413097	242.765510430365	2.92825638862938	6.65371020433955	988.7486220948	933.128083834652	2012.69684059532	2318.40549726044	1317.33798636417	0.466059888010042	0.90156266619916	60.2960734074388	302.629180285587	17.8105278597007	0.722953459283359	0.0893691588785053	0.910153238707854	113558.344475428	1.75157894736842	48	1989	438.366666666667	45.794981035829	11.2148921465885	8.34350577927135	41	25.374842167952	0	621	170813	0.676
18228	14956575	90812	"Experiment"	1	false	10	"transport"	0.7	"historical"	0	"Average"	3	0.54	39	48204.0087847935	5.91682633098699	0.696501356191547	8.03693903723307	0.890918811413097	242.765510430365	2.92825638862938	6.65371020433955	988.7486220948	933.128083834652	2012.69684059532	2318.40549726044	1317.33798636417	0.466059888010042	0.90156266619916	60.2960734074388	302.629180285587	17.8105278597007	0.722953459283359	0.0893691588785053	0.910153238707854	113558.344475428	1.75157894736842	48	1990	300.166666666667	0.00309360580581444	6.36711787330563	8.12159168450955	43	24.6574502834534	0	626	170815	0.676
18238	14956614	90812	"Experiment"	1	false	10	"transport"	0.7	"historical"	0	"Average"	3	0.54	40	48204.0087847935	5.91682633098699	0.696501356191547	8.03693903723307	0.890918811413097	242.765510430365	2.92825638862938	6.65371020433955	988.7486220948	933.128083834652	2012.69684059532	2318.40549726044	1317.33798636417	0.466059888010042	0.90156266619916	60.2960734074388	302.629180285587	17.8105278597007	0.722953459283359	0.0893691588785053	0.910153238707854	113558.344475428	1.75157894736842	48	1991	155.133333333333	0	15.245760177154	10.4024077311115	39	274.983147250321	0	640	170815	0.676
18247	14956642	90812	"Experiment"	1	false	10	"transport"	0.7	"historical"	0	"Average"	3	0.54	41	48204.0087847935	5.91682633098699	0.696501356191547	8.03693903723307	0.890918811413097	242.765510430365	2.92825638862938	6.65371020433955	988.7486220948	933.128083834652	2012.69684059532	2318.40549726044	1317.33798636417	0.466059888010042	0.90156266619916	60.2960734074388	302.629180285587	17.8105278597007	0.722953459283359	0.0893691588785053	0.910153238707854	113558.344475428	1.75157894736842	48	1992	519.5	66.0831438746894	0.0674393111737938	8.2238023770555	50	117.742431741595	0	657	177533	0.676
18254	14956665	90812	"Experiment"	1	false	10	"transport"	0.7	"historical"	0	"Average"	3	0.54	42	48204.0087847935	5.91682633098699	0.696501356191547	8.03693903723307	0.890918811413097	242.765510430365	2.92825638862938	6.65371020433955	988.7486220948	933.128083834652	2012.69684059532	2318.40549726044	1317.33798636417	0.466059888010042	0.90156266619916	60.2960734074388	302.629180285587	17.8105278597007	0.722953459283359	0.0893691588785053	0.910153238707854	113558.344475428	1.75157894736842	48	1993	405.066666666667	36.599258795765	7.73501482280038	7.35383304610846	35	25.5327112956898	0	665	181992	0.676
18261	14956689	90812	"Experiment"	1	false	10	"transport"	0.7	"historical"	0	"Average"	3	0.54	43	48204.0087847935	5.91682633098699	0.696501356191547	8.03693903723307	0.890918811413097	242.765510430365	2.92825638862938	6.65371020433955	988.7486220948	933.128083834652	2012.69684059532	2318.40549726044	1317.33798636417	0.466059888010042	0.90156266619916	60.2960734074388	302.629180285587	17.8105278597007	0.722953459283359	0.0893691588785053	0.910153238707854	113558.344475428	1.75157894736842	48	1994	495.566666666667	54.4837577026427	6.73136246964132	7.44489419519238	41	27.9984184656068	0	675	184629	0.676
18269	14956717	90812	"Experiment"	1	false	10	"transport"	0.7	"historical"	0	"Average"	3	0.54	44	48204.0087847935	5.91682633098699	0.696501356191547	8.03693903723307	0.890918811413097	242.765510430365	2.92825638862938	6.65371020433955	988.7486220948	933.128083834652	2012.69684059532	2318.40549726044	1317.33798636417	0.466059888010042	0.90156266619916	60.2960734074388	302.629180285587	17.8105278597007	0.722953459283359	0.0893691588785053	0.910153238707854	113558.344475428	1.75157894736842	48	1995	571.2	79.4917960242265	12.9789038285502	6.87818010804142	52	27.4572877262851	0	687	190552	0.676
18277	14956744	90812	"Experiment"	1	false	10	"transport"	0.7	"historical"	0	"Average"	3	0.54	45	48204.0087847935	5.91682633098699	0.696501356191547	8.03693903723307	0.890918811413097	242.765510430365	2.92825638862938	6.65371020433955	988.7486220948	933.128083834652	2012.69684059532	2318.40549726044	1317.33798636417	0.466059888010042	0.90156266619916	60.2960734074388	302.629180285587	17.8105278597007	0.722953459283359	0.0893691588785053	0.910153238707854	113558.344475428	1.75157894736842	48	1996	780.966666666667	117.8519499864	8.2014109015091	8.91167300562525	54	27.1949084787853	0	699	194466	0.676
18286	14956773	90812	"Experiment"	1	false	10	"transport"	0.7	"historical"	0	"Average"	3	0.54	46	48204.0087847935	5.91682633098699	0.696501356191547	8.03693903723307	0.890918811413097	242.765510430365	2.92825638862938	6.65371020433955	988.7486220948	933.128083834652	2012.69684059532	2318.40549726044	1317.33798636417	0.466059888010042	0.90156266619916	60.2960734074388	302.629180285587	17.8105278597007	0.722953459283359	0.0893691588785053	0.910153238707854	113558.344475428	1.75157894736842	48	1997	320.3	13.4913878438842	25.6536904464203	13.3913419115302	67	40.9390133769601	0	712	195922	0.676
18293	14956796	90812	"Experiment"	1	false	10	"transport"	0.7	"historical"	0	"Average"	3	0.54	47	48204.0087847935	5.91682633098699	0.696501356191547	8.03693903723307	0.890918811413097	242.765510430365	2.92825638862938	6.65371020433955	988.7486220948	933.128083834652	2012.69684059532	2318.40549726044	1317.33798636417	0.466059888010042	0.90156266619916	60.2960734074388	302.629180285587	17.8105278597007	0.722953459283359	0.0893691588785053	0.910153238707854	113558.344475428	1.75157894736842	48	1998	440.9705	46.2178961462278	7.22576264822652	13.5149419561765	40	24.8263984967891	0	725	200720	0.676
18302	14956826	90812	"Experiment"	1	false	10	"transport"	0.7	"historical"	0	"Average"	3	0.54	48	48204.0087847935	5.91682633098699	0.696501356191547	8.03693903723307	0.890918811413097	242.765510430365	2.92825638862938	6.65371020433955	988.7486220948	933.128083834652	2012.69684059532	2318.40549726044	1317.33798636417	0.466059888010042	0.90156266619916	60.2960734074388	302.629180285587	17.8105278597007	0.722953459283359	0.0893691588785053	0.910153238707854	113558.344475428	1.75157894736842	48	1999	960.333333333333	92.9728708156514	6.79927644859804	11.9700351111885	61	25.5698299477623	0	746	202927	0.676
18313	14956856	90812	"Experiment"	1	false	10	"transport"	0.7	"historical"	0	"Average"	3	0.54	49	48204.0087847935	5.91682633098699	0.696501356191547	8.03693903723307	0.890918811413097	242.765510430365	2.92825638862938	6.65371020433955	988.7486220948	933.128083834652	2012.69684059532	2318.40549726044	1317.33798636417	0.466059888010042	0.90156266619916	60.2960734074388	302.629180285587	17.8105278597007	0.722953459283359	0.0893691588785053	0.910153238707854	113558.344475428	1.75157894736842	48	2000	601.266666666667	88.4843745993883	98.4168222080084	34.5238879378133	63	132.442581076182	0	764	213337	0.676
18322	14956886	90812	"Experiment"	1	false	10	"transport"	0.7	"historical"	0	"Average"	3	0.54	50	48204.0087847935	5.91682633098699	0.696501356191547	8.03693903723307	0.890918811413097	242.765510430365	2.92825638862938	6.65371020433955	988.7486220948	933.128083834652	2012.69684059532	2318.40549726044	1317.33798636417	0.466059888010042	0.90156266619916	60.2960734074388	302.629180285587	17.8105278597007	0.722953459283359	0.0893691588785053	0.910153238707854	113558.344475428	1.75157894736842	48	2001	520.1	66.4260822867163	7.16116274096121	29.9007560114485	49	24.145098701732	0	777	221649	0.676
18328	14956912	90812	"Experiment"	1	false	10	"transport"	0.7	"historical"	0	"Average"	3	0.54	51	48204.0087847935	5.91682633098699	0.696501356191547	8.03693903723307	0.890918811413097	242.765510430365	2.92825638862938	6.65371020433955	988.7486220948	933.128083834652	2012.69684059532	2318.40549726044	1317.33798636417	0.466059888010042	0.90156266619916	60.2960734074388	302.629180285587	17.8105278597007	0.722953459283359	0.0893691588785053	0.910153238707854	113558.344475428	1.75157894736842	48	2002	574.133333333333	80.8288893189144	7.59324000077043	29.9926253495845	54	25.7187603982704	0	796	228707	0.676
18338	14956942	90812	"Experiment"	1	false	10	"transport"	0.7	"historical"	0	"Average"	3	0.54	52	48204.0087847935	5.91682633098699	0.696501356191547	8.03693903723307	0.890918811413097	242.765510430365	2.92825638862938	6.65371020433955	988.7486220948	933.128083834652	2012.69684059532	2318.40549726044	1317.33798636417	0.466059888010042	0.90156266619916	60.2960734074388	302.629180285587	17.8105278597007	0.722953459283359	0.0893691588785053	0.910153238707854	113558.344475428	1.75157894736842	48	2003	629.2	94.7446731022627	7.60937185131578	30.195149200264	58	26.3005970381746	0	814	237244	0.676
18346	14956967	90812	"Experiment"	1	false	10	"transport"	0.7	"historical"	0	"Average"	3	0.54	53	48204.0087847935	5.91682633098699	0.696501356191547	8.03693903723307	0.890918811413097	242.765510430365	2.92825638862938	6.65371020433955	988.7486220948	933.128083834652	2012.69684059532	2318.40549726044	1317.33798636417	0.466059888010042	0.90156266619916	60.2960734074388	302.629180285587	17.8105278597007	0.722953459283359	0.0893691588785053	0.910153238707854	113558.344475428	1.75157894736842	48	2004	396.833333333333	5.95489599718638	8.31797148126426	7.67043651857792	66	28.0624657357297	0	823	237459	0.676
18355	14956995	90812	"Experiment"	1	false	10	"transport"	0.7	"historical"	0	"Average"	3	0.54	54	48204.0087847935	5.91682633098699	0.696501356191547	8.03693903723307	0.890918811413097	242.765510430365	2.92825638862938	6.65371020433955	988.7486220948	933.128083834652	2012.69684059532	2318.40549726044	1317.33798636417	0.466059888010042	0.90156266619916	60.2960734074388	302.629180285587	17.8105278597007	0.722953459283359	0.0893691588785053	0.910153238707854	113558.344475428	1.75157894736842	48	2005	549.066666666667	74.4158436658898	35.1309332599157	14.6628791483165	56	69.8319283792795	0	842	247001	0.676
18363	14957020	90812	"Experiment"	1	false	10	"transport"	0.7	"historical"	0	"Average"	3	0.54	55	48204.0087847935	5.91682633098699	0.696501356191547	8.03693903723307	0.890918811413097	242.765510430365	2.92825638862938	6.65371020433955	988.7486220948	933.128083834652	2012.69684059532	2318.40549726044	1317.33798636417	0.466059888010042	0.90156266619916	60.2960734074388	302.629180285587	17.8105278597007	0.722953459283359	0.0893691588785053	0.910153238707854	113558.344475428	1.75157894736842	48	2006	450.666666666667	48.721141435757	7.29602824117955	14.5885762084188	41	24.8842852418465	0	852	251809	0.676
18371	14957045	90812	"Experiment"	1	false	10	"transport"	0.7	"historical"	0	"Average"	3	0.54	56	48204.0087847935	5.91682633098699	0.696501356191547	8.03693903723307	0.890918811413097	242.765510430365	2.92825638862938	6.65371020433955	988.7486220948	933.128083834652	2012.69684059532	2318.40549726044	1317.33798636417	0.466059888010042	0.90156266619916	60.2960734074388	302.629180285587	17.8105278597007	0.722953459283359	0.0893691588785053	0.910153238707854	113558.344475428	1.75157894736842	48	2007	659.166666666667	93.5896816241628	6.78222337106244	14.3817890883555	49	27.2933725988665	0	866	255294	0.676
18379	14957073	90812	"Experiment"	1	false	10	"transport"	0.7	"historical"	0	"Average"	3	0.54	57	48204.0087847935	5.91682633098699	0.696501356191547	8.03693903723307	0.890918811413097	242.765510430365	2.92825638862938	6.65371020433955	988.7486220948	933.128083834652	2012.69684059532	2318.40549726044	1317.33798636417	0.466059888010042	0.90156266619916	60.2960734074388	302.629180285587	17.8105278597007	0.722953459283359	0.0893691588785053	0.910153238707854	113558.344475428	1.75157894736842	48	2008	550.533333333333	73.7868243130629	17.4962464705962	16.6763578356885	53	34.1713878142469	0	879	264088	0.676
18388	14957098	90812	"Experiment"	1	false	10	"transport"	0.7	"historical"	0	"Average"	3	0.54	58	48204.0087847935	5.91682633098699	0.696501356191547	8.03693903723307	0.890918811413097	242.765510430365	2.92825638862938	6.65371020433955	988.7486220948	933.128083834652	2012.69684059532	2318.40549726044	1317.33798636417	0.466059888010042	0.90156266619916	60.2960734074388	302.629180285587	17.8105278597007	0.722953459283359	0.0893691588785053	0.910153238707854	113558.344475428	1.75157894736842	48	2009	545.933333333333	73.7439074131691	8.3392834245796	9.97844537685445	55	25.0752008110723	0	896	271966	0.676
18398	14957126	90812	"Experiment"	1	false	10	"transport"	0.7	"historical"	0	"Average"	3	0.54	59	48204.0087847935	5.91682633098699	0.696501356191547	8.03693903723307	0.890918811413097	242.765510430365	2.92825638862938	6.65371020433955	988.7486220948	933.128083834652	2012.69684059532	2318.40549726044	1317.33798636417	0.466059888010042	0.90156266619916	60.2960734074388	302.629180285587	17.8105278597007	0.722953459283359	0.0893691588785053	0.910153238707854	113558.344475428	1.75157894736842	48	2010	590.6	84.1175028963454	7.16670564275416	9.9461147272481	54	25.2167908892121	0	913	277247	0.676
18407	14957152	90812	"Experiment"	1	false	10	"transport"	0.7	"historical"	0	"Average"	3	0.54	60	48204.0087847935	5.91682633098699	0.696501356191547	8.03693903723307	0.890918811413097	242.765510430365	2.92825638862938	6.65371020433955	988.7486220948	933.128083834652	2012.69684059532	2318.40549726044	1317.33798636417	0.466059888010042	0.90156266619916	60.2960734074388	302.629180285587	17.8105278597007	0.722953459283359	0.0893691588785053	0.910153238707854	113558.344475428	1.75157894736842	48	2011	370.566666666667	18.5351842483623	8.64781438869434	10.4125124816561	67	27.4610759248386	0	928	278075	0.676
15226	14667235	84808	"Experiment"	1	false	10	"feed"	0.7	"historical"	0	"Average"	3	0.54	1	51434.8961017951	5.81641796767826	0.689751994370288	7.71182739326829	0.862720580278867	226.035955266177	3.0938178702061	5.94514044557796	993.731621652308	918.196582325883	1884.75069925276	2264.72307752271	1351.29962989071	0.46632702148959	0.888253387979689	64.4975611796004	300.302240035092	18.1365913618191	0.717411379089224	0.108966196529023	0.890200807565819	109639.160886975	1.40081632653061	44	1952	978.266666666667	35.1278219588571	8.4714042219755	11.0701695105285	53	31.5496321205546	0	76	822	0.638
15235	14667265	84808	"Experiment"	1	false	10	"feed"	0.7	"historical"	0	"Average"	3	0.54	2	51434.8961017951	5.81641796767826	0.689751994370288	7.71182739326829	0.862720580278867	226.035955266177	3.0938178702061	5.94514044557796	993.731621652308	918.196582325883	1884.75069925276	2264.72307752271	1351.29962989071	0.46632702148959	0.888253387979689	64.4975611796004	300.302240035092	18.1365913618191	0.717411379089224	0.108966196529023	0.890200807565819	109639.160886975	1.40081632653061	44	1953	394.333333333333	33.4970652182537	142.925669856214	44.5195873530194	41	212.146190746911	86616.0215491158	82	5767	0.638
15242	14667287	84808	"Experiment"	1	false	10	"feed"	0.7	"historical"	0	"Average"	3	0.54	3	51434.8961017951	5.81641796767826	0.689751994370288	7.71182739326829	0.862720580278867	226.035955266177	3.0938178702061	5.94514044557796	993.731621652308	918.196582325883	1884.75069925276	2264.72307752271	1351.29962989071	0.46632702148959	0.888253387979689	64.4975611796004	300.302240035092	18.1365913618191	0.717411379089224	0.108966196529023	0.890200807565819	109639.160886975	1.40081632653061	44	1954	754.766666666667	9.81184704306501	6.44526113446602	44.1464862773436	39	23.0177022090469	86616.0215491158	91	6026	0.638
15249	14667312	84808	"Experiment"	1	false	10	"feed"	0.7	"historical"	0	"Average"	3	0.54	4	51434.8961017951	5.81641796767826	0.689751994370288	7.71182739326829	0.862720580278867	226.035955266177	3.0938178702061	5.94514044557796	993.731621652308	918.196582325883	1884.75069925276	2264.72307752271	1351.29962989071	0.46632702148959	0.888253387979689	64.4975611796004	300.302240035092	18.1365913618191	0.717411379089224	0.108966196529023	0.890200807565819	109639.160886975	1.40081632653061	44	1955	554.766666666667	69.3110254163602	115.216610838738	68.2647365128483	44	175.43717914546	86616.0215491158	102	11952	0.638
15259	14667341	84808	"Experiment"	1	false	10	"feed"	0.7	"historical"	0	"Average"	3	0.54	5	51434.8961017951	5.81641796767826	0.689751994370288	7.71182739326829	0.862720580278867	226.035955266177	3.0938178702061	5.94514044557796	993.731621652308	918.196582325883	1884.75069925276	2264.72307752271	1351.29962989071	0.46632702148959	0.888253387979689	64.4975611796004	300.302240035092	18.1365913618191	0.717411379089224	0.108966196529023	0.890200807565819	109639.160886975	1.40081632653061	44	1956	578.5	70.1974961382132	8.56007960454012	68.2869053584895	41	30.8771038479505	86616.0215491158	110	15261	0.638
15265	14667367	84808	"Experiment"	1	false	10	"feed"	0.7	"historical"	0	"Average"	3	0.54	6	51434.8961017951	5.81641796767826	0.689751994370288	7.71182739326829	0.862720580278867	226.035955266177	3.0938178702061	5.94514044557796	993.731621652308	918.196582325883	1884.75069925276	2264.72307752271	1351.29962989071	0.46632702148959	0.888253387979689	64.4975611796004	300.302240035092	18.1365913618191	0.717411379089224	0.108966196529023	0.890200807565819	109639.160886975	1.40081632653061	44	1957	630.566666666667	84.8980888511287	13.3014184523157	35.8808425075149	47	33.1519493609497	86616.0215491158	119	19331	0.638
15272	14667393	84808	"Experiment"	1	false	10	"feed"	0.7	"historical"	0	"Average"	3	0.54	7	51434.8961017951	5.81641796767826	0.689751994370288	7.71182739326829	0.862720580278867	226.035955266177	3.0938178702061	5.94514044557796	993.731621652308	918.196582325883	1884.75069925276	2264.72307752271	1351.29962989071	0.46632702148959	0.888253387979689	64.4975611796004	300.302240035092	18.1365913618191	0.717411379089224	0.108966196529023	0.890200807565819	109639.160886975	1.40081632653061	44	1958	603.433333333333	79.9887931917043	10.9166498169159	36.9986896781274	47	31.7339877625682	86616.0215491158	129	25713	0.638
15280	14667415	84808	"Experiment"	1	false	10	"feed"	0.7	"historical"	0	"Average"	3	0.54	8	51434.8961017951	5.81641796767826	0.689751994370288	7.71182739326829	0.862720580278867	226.035955266177	3.0938178702061	5.94514044557796	993.731621652308	918.196582325883	1884.75069925276	2264.72307752271	1351.29962989071	0.46632702148959	0.888253387979689	64.4975611796004	300.302240035092	18.1365913618191	0.717411379089224	0.108966196529023	0.890200807565819	109639.160886975	1.40081632653061	44	1959	409.233333333333	37.0346388482602	9.36277223227497	10.5352300265117	33	31.0342287195602	86616.0215491158	143	30511	0.638
15287	14667438	84808	"Experiment"	1	false	10	"feed"	0.7	"historical"	0	"Average"	3	0.54	9	51434.8961017951	5.81641796767826	0.689751994370288	7.71182739326829	0.862720580278867	226.035955266177	3.0938178702061	5.94514044557796	993.731621652308	918.196582325883	1884.75069925276	2264.72307752271	1351.29962989071	0.46632702148959	0.888253387979689	64.4975611796004	300.302240035092	18.1365913618191	0.717411379089224	0.108966196529023	0.890200807565819	109639.160886975	1.40081632653061	44	1960	640.5	63.8851876937051	6.40908796944381	9.9974821177376	36	29.9392783851068	86616.0215491158	150	32236	0.638
15293	14667460	84808	"Experiment"	1	false	10	"feed"	0.7	"historical"	0	"Average"	3	0.54	10	51434.8961017951	5.81641796767826	0.689751994370288	7.71182739326829	0.862720580278867	226.035955266177	3.0938178702061	5.94514044557796	993.731621652308	918.196582325883	1884.75069925276	2264.72307752271	1351.29962989071	0.46632702148959	0.888253387979689	64.4975611796004	300.302240035092	18.1365913618191	0.717411379089224	0.108966196529023	0.890200807565819	109639.160886975	1.40081632653061	44	1961	476.566666666667	51.5934180142575	34.238119309901	15.2316573321339	40	61.7451151555157	86616.0215491158	167	37905	0.638
15303	14667490	84808	"Experiment"	1	false	10	"feed"	0.7	"historical"	0	"Average"	3	0.54	11	51434.8961017951	5.81641796767826	0.689751994370288	7.71182739326829	0.862720580278867	226.035955266177	3.0938178702061	5.94514044557796	993.731621652308	918.196582325883	1884.75069925276	2264.72307752271	1351.29962989071	0.46632702148959	0.888253387979689	64.4975611796004	300.302240035092	18.1365913618191	0.717411379089224	0.108966196529023	0.890200807565819	109639.160886975	1.40081632653061	44	1962	604.5	80.58554794316	7.777105786617	14.4467713245592	47	27.8221058717664	86616.0215491158	180	43148	0.638
15309	14667513	84808	"Experiment"	1	false	10	"feed"	0.7	"historical"	0	"Average"	3	0.54	12	51434.8961017951	5.81641796767826	0.689751994370288	7.71182739326829	0.862720580278867	226.035955266177	3.0938178702061	5.94514044557796	993.731621652308	918.196582325883	1884.75069925276	2264.72307752271	1351.29962989071	0.46632702148959	0.888253387979689	64.4975611796004	300.302240035092	18.1365913618191	0.717411379089224	0.108966196529023	0.890200807565819	109639.160886975	1.40081632653061	44	1963	376.7	29.4025648028986	9.0114089852258	14.3589305127969	36	31.3176232559231	174505.808121012	186	47998	0.638
15316	14667537	84808	"Experiment"	1	false	10	"feed"	0.7	"historical"	0	"Average"	3	0.54	13	51434.8961017951	5.81641796767826	0.689751994370288	7.71182739326829	0.862720580278867	226.035955266177	3.0938178702061	5.94514044557796	993.731621652308	918.196582325883	1884.75069925276	2264.72307752271	1351.29962989071	0.46632702148959	0.888253387979689	64.4975611796004	300.302240035092	18.1365913618191	0.717411379089224	0.108966196529023	0.890200807565819	109639.160886975	1.40081632653061	44	1964	503.433333333333	49.8146628714972	6.31242563885691	14.3347649301502	37	24.7602923910689	174505.808121012	199	49728	0.638
15325	14667562	84808	"Experiment"	1	false	10	"feed"	0.7	"historical"	0	"Average"	3	0.54	14	51434.8961017951	5.81641796767826	0.689751994370288	7.71182739326829	0.862720580278867	226.035955266177	3.0938178702061	5.94514044557796	993.731621652308	918.196582325883	1884.75069925276	2264.72307752271	1351.29962989071	0.46632702148959	0.888253387979689	64.4975611796004	300.302240035092	18.1365913618191	0.717411379089224	0.108966196529023	0.890200807565819	109639.160886975	1.40081632653061	44	1965	466.2	49.0950381693474	15.8457628908793	9.73667582539474	36	31.7845773518912	174505.808121012	208	54974	0.638
15332	14667587	84808	"Experiment"	1	false	10	"feed"	0.7	"historical"	0	"Average"	3	0.54	15	51434.8961017951	5.81641796767826	0.689751994370288	7.71182739326829	0.862720580278867	226.035955266177	3.0938178702061	5.94514044557796	993.731621652308	918.196582325883	1884.75069925276	2264.72307752271	1351.29962989071	0.46632702148959	0.888253387979689	64.4975611796004	300.302240035092	18.1365913618191	0.717411379089224	0.108966196529023	0.890200807565819	109639.160886975	1.40081632653061	44	1966	636.6	36.7869318438857	7.82913451812921	9.7496830082728	34	30.2993414901699	174505.808121012	215	55925	0.638
15340	14667613	84808	"Experiment"	1	false	10	"feed"	0.7	"historical"	0	"Average"	3	0.54	16	51434.8961017951	5.81641796767826	0.689751994370288	7.71182739326829	0.862720580278867	226.035955266177	3.0938178702061	5.94514044557796	993.731621652308	918.196582325883	1884.75069925276	2264.72307752271	1351.29962989071	0.46632702148959	0.888253387979689	64.4975611796004	300.302240035092	18.1365913618191	0.717411379089224	0.108966196529023	0.890200807565819	109639.160886975	1.40081632653061	44	1967	276.466666666667	7.85186295012614	60.3809981505205	22.5920802995965	25	105.411101015482	244562.884373973	219	58202	0.638
15346	14667636	84808	"Experiment"	1	false	10	"feed"	0.7	"historical"	0	"Average"	3	0.54	17	51434.8961017951	5.81641796767826	0.689751994370288	7.71182739326829	0.862720580278867	226.035955266177	3.0938178702061	5.94514044557796	993.731621652308	918.196582325883	1884.75069925276	2264.72307752271	1351.29962989071	0.46632702148959	0.888253387979689	64.4975611796004	300.302240035092	18.1365913618191	0.717411379089224	0.108966196529023	0.890200807565819	109639.160886975	1.40081632653061	44	1968	569.066666666667	0.0628527178316107	4.15688190723671	22.0531943666914	22	26.1608759628898	244562.884373973	224	58213	0.638
15352	14667661	84808	"Experiment"	1	false	10	"feed"	0.7	"historical"	0	"Average"	3	0.54	18	51434.8961017951	5.81641796767826	0.689751994370288	7.71182739326829	0.862720580278867	226.035955266177	3.0938178702061	5.94514044557796	993.731621652308	918.196582325883	1884.75069925276	2264.72307752271	1351.29962989071	0.46632702148959	0.888253387979689	64.4975611796004	300.302240035092	18.1365913618191	0.717411379089224	0.108966196529023	0.890200807565819	109639.160886975	1.40081632653061	44	1969	389.166666666667	25.8495347145329	81.008204549313	38.3438047812999	30	321.556109999641	245836.649396754	233	59355	0.638
15358	14667682	84808	"Experiment"	1	false	10	"feed"	0.7	"historical"	0	"Average"	3	0.54	19	51434.8961017951	5.81641796767826	0.689751994370288	7.71182739326829	0.862720580278867	226.035955266177	3.0938178702061	5.94514044557796	993.731621652308	918.196582325883	1884.75069925276	2264.72307752271	1351.29962989071	0.46632702148959	0.888253387979689	64.4975611796004	300.302240035092	18.1365913618191	0.717411379089224	0.108966196529023	0.890200807565819	109639.160886975	1.40081632653061	44	1970	405.666666666667	34.6941342521172	12.7945716503004	39.5851640643426	31	29.6897772915425	245836.649396754	240	61999	0.638
15364	14667706	84808	"Experiment"	1	false	10	"feed"	0.7	"historical"	0	"Average"	3	0.54	20	51434.8961017951	5.81641796767826	0.689751994370288	7.71182739326829	0.862720580278867	226.035955266177	3.0938178702061	5.94514044557796	993.731621652308	918.196582325883	1884.75069925276	2264.72307752271	1351.29962989071	0.46632702148959	0.888253387979689	64.4975611796004	300.302240035092	18.1365913618191	0.717411379089224	0.108966196529023	0.890200807565819	109639.160886975	1.40081632653061	44	1971	740.266666666667	11.9088077446848	7.92612923066763	26.4714468343794	37	30.1976413490393	245836.649396754	250	62305	0.638
15372	14667736	84808	"Experiment"	1	false	10	"feed"	0.7	"historical"	0	"Average"	3	0.54	21	51434.8961017951	5.81641796767826	0.689751994370288	7.71182739326829	0.862720580278867	226.035955266177	3.0938178702061	5.94514044557796	993.731621652308	918.196582325883	1884.75069925276	2264.72307752271	1351.29962989071	0.46632702148959	0.888253387979689	64.4975611796004	300.302240035092	18.1365913618191	0.717411379089224	0.108966196529023	0.890200807565819	109639.160886975	1.40081632653061	44	1972	210.466666666667	0	109.776876354247	52.8764454461319	26	167.3525436273	2125276.9405104	251	62305	0.638
15379	14667761	84808	"Experiment"	1	false	10	"feed"	0.7	"historical"	0	"Average"	3	0.54	22	51434.8961017951	5.81641796767826	0.689751994370288	7.71182739326829	0.862720580278867	226.035955266177	3.0938178702061	5.94514044557796	993.731621652308	918.196582325883	1884.75069925276	2264.72307752271	1351.29962989071	0.46632702148959	0.888253387979689	64.4975611796004	300.302240035092	18.1365913618191	0.717411379089224	0.108966196529023	0.890200807565819	109639.160886975	1.40081632653061	44	1973	778	0.119713047646644	0.0152381037109067	32.6282038347314	38	18.9540625246288	2125276.9405104	266	62321	0.638
15386	14667788	84808	"Experiment"	1	false	10	"feed"	0.7	"historical"	0	"Average"	3	0.54	23	51434.8961017951	5.81641796767826	0.689751994370288	7.71182739326829	0.862720580278867	226.035955266177	3.0938178702061	5.94514044557796	993.731621652308	918.196582325883	1884.75069925276	2264.72307752271	1351.29962989071	0.46632702148959	0.888253387979689	64.4975611796004	300.302240035092	18.1365913618191	0.717411379089224	0.108966196529023	0.890200807565819	109639.160886975	1.40081632653061	44	1974	871.9	38.3007965470739	130.047886220182	61.9415324772019	50	311.929762114149	2125276.9405104	278	63193	0.638
15393	14667813	84808	"Experiment"	1	false	10	"feed"	0.7	"historical"	0	"Average"	3	0.54	24	51434.8961017951	5.81641796767826	0.689751994370288	7.71182739326829	0.862720580278867	226.035955266177	3.0938178702061	5.94514044557796	993.731621652308	918.196582325883	1884.75069925276	2264.72307752271	1351.29962989071	0.46632702148959	0.888253387979689	64.4975611796004	300.302240035092	18.1365913618191	0.717411379089224	0.108966196529023	0.890200807565819	109639.160886975	1.40081632653061	44	1975	542.466666666667	66.5660907767926	114.612828847411	88.6132073813876	48	167.944620426226	2125276.9405104	292	69833	0.638
15401	14667841	84808	"Experiment"	1	false	10	"feed"	0.7	"historical"	0	"Average"	3	0.54	25	51434.8961017951	5.81641796767826	0.689751994370288	7.71182739326829	0.862720580278867	226.035955266177	3.0938178702061	5.94514044557796	993.731621652308	918.196582325883	1884.75069925276	2264.72307752271	1351.29962989071	0.46632702148959	0.888253387979689	64.4975611796004	300.302240035092	18.1365913618191	0.717411379089224	0.108966196529023	0.890200807565819	109639.160886975	1.40081632653061	44	1976	721.833333333333	106.206149675427	8.42519726660023	63.275287609476	55	26.8917132180286	2125276.9405104	305	74540	0.638
15407	14667868	84808	"Experiment"	1	false	10	"feed"	0.7	"historical"	0	"Average"	3	0.54	26	51434.8961017951	5.81641796767826	0.689751994370288	7.71182739326829	0.862720580278867	226.035955266177	3.0938178702061	5.94514044557796	993.731621652308	918.196582325883	1884.75069925276	2264.72307752271	1351.29962989071	0.46632702148959	0.888253387979689	64.4975611796004	300.302240035092	18.1365913618191	0.717411379089224	0.108966196529023	0.890200807565819	109639.160886975	1.40081632653061	44	1977	746.466666666667	113.112498628703	11.2379912105333	66.0809758861816	56	32.6729920416385	2125276.9405104	314	83025	0.638
15413	14667892	84808	"Experiment"	1	false	10	"feed"	0.7	"historical"	0	"Average"	3	0.54	27	51434.8961017951	5.81641796767826	0.689751994370288	7.71182739326829	0.862720580278867	226.035955266177	3.0938178702061	5.94514044557796	993.731621652308	918.196582325883	1884.75069925276	2264.72307752271	1351.29962989071	0.46632702148959	0.888253387979689	64.4975611796004	300.302240035092	18.1365913618191	0.717411379089224	0.108966196529023	0.890200807565819	109639.160886975	1.40081632653061	44	1978	509.566666666667	59.7005601116233	10.1099300622336	36.0964868466944	41	33.6332356694187	2125276.9405104	325	88751	0.638
15419	14667920	84808	"Experiment"	1	false	10	"feed"	0.7	"historical"	0	"Average"	3	0.54	28	51434.8961017951	5.81641796767826	0.689751994370288	7.71182739326829	0.862720580278867	226.035955266177	3.0938178702061	5.94514044557796	993.731621652308	918.196582325883	1884.75069925276	2264.72307752271	1351.29962989071	0.46632702148959	0.888253387979689	64.4975611796004	300.302240035092	18.1365913618191	0.717411379089224	0.108966196529023	0.890200807565819	109639.160886975	1.40081632653061	44	1979	607.6	80.9591243264258	7.4801583346314	9.31331921849962	50	31.2375899754519	2125276.9405104	342	94355	0.638
15425	14667949	84808	"Experiment"	1	false	10	"feed"	0.7	"historical"	0	"Average"	3	0.54	29	51434.8961017951	5.81641796767826	0.689751994370288	7.71182739326829	0.862720580278867	226.035955266177	3.0938178702061	5.94514044557796	993.731621652308	918.196582325883	1884.75069925276	2264.72307752271	1351.29962989071	0.46632702148959	0.888253387979689	64.4975611796004	300.302240035092	18.1365913618191	0.717411379089224	0.108966196529023	0.890200807565819	109639.160886975	1.40081632653061	44	1980	752.7	108.274655610212	9.44622462237864	9.56857605744422	52	30.1293149086219	2125276.9405104	354	98232	0.638
15430	14667974	84808	"Experiment"	1	false	10	"feed"	0.7	"historical"	0	"Average"	3	0.54	30	51434.8961017951	5.81641796767826	0.689751994370288	7.71182739326829	0.862720580278867	226.035955266177	3.0938178702061	5.94514044557796	993.731621652308	918.196582325883	1884.75069925276	2264.72307752271	1351.29962989071	0.46632702148959	0.888253387979689	64.4975611796004	300.302240035092	18.1365913618191	0.717411379089224	0.108966196529023	0.890200807565819	109639.160886975	1.40081632653061	44	1981	336.666666666667	22.079398288446	16.3855039650412	10.8554542460712	38	33.8854604256658	2473651.67424093	361	102883	0.638
15437	14668002	84808	"Experiment"	1	false	10	"feed"	0.7	"historical"	0	"Average"	3	0.54	31	51434.8961017951	5.81641796767826	0.689751994370288	7.71182739326829	0.862720580278867	226.035955266177	3.0938178702061	5.94514044557796	993.731621652308	918.196582325883	1884.75069925276	2264.72307752271	1351.29962989071	0.46632702148959	0.888253387979689	64.4975611796004	300.302240035092	18.1365913618191	0.717411379089224	0.108966196529023	0.890200807565819	109639.160886975	1.40081632653061	44	1982	188.533333333333	0	4.10160784185908	9.35337369097757	27	21.3498061417785	5608387.39530435	361	102883	0.638
15441	14668021	84808	"Experiment"	1	false	10	"feed"	0.7	"historical"	0	"Average"	3	0.54	32	51434.8961017951	5.81641796767826	0.689751994370288	7.71182739326829	0.862720580278867	226.035955266177	3.0938178702061	5.94514044557796	993.731621652308	918.196582325883	1884.75069925276	2264.72307752271	1351.29962989071	0.46632702148959	0.888253387979689	64.4975611796004	300.302240035092	18.1365913618191	0.717411379089224	0.108966196529023	0.890200807565819	109639.160886975	1.40081632653061	44	1983	416.533333333333	0.00641174564854589	0.00453865141413922	7.48446877017326	12	16.1943897031865	5608387.39530435	363	102885	0.638
15446	14668047	84808	"Experiment"	1	false	10	"feed"	0.7	"historical"	0	"Average"	3	0.54	33	51434.8961017951	5.81641796767826	0.689751994370288	7.71182739326829	0.862720580278867	226.035955266177	3.0938178702061	5.94514044557796	993.731621652308	918.196582325883	1884.75069925276	2264.72307752271	1351.29962989071	0.46632702148959	0.888253387979689	64.4975611796004	300.302240035092	18.1365913618191	0.717411379089224	0.108966196529023	0.890200807565819	109639.160886975	1.40081632653061	44	1984	742.033333333333	0	44.5834154631762	16.2687664803727	17	304.82060427763	5608387.39530435	368	102885	0.638
15450	14668075	84808	"Experiment"	1	false	10	"feed"	0.7	"historical"	0	"Average"	3	0.54	34	51434.8961017951	5.81641796767826	0.689751994370288	7.71182739326829	0.862720580278867	226.035955266177	3.0938178702061	5.94514044557796	993.731621652308	918.196582325883	1884.75069925276	2264.72307752271	1351.29962989071	0.46632702148959	0.888253387979689	64.4975611796004	300.302240035092	18.1365913618191	0.717411379089224	0.108966196529023	0.890200807565819	109639.160886975	1.40081632653061	44	1985	433.625237260548	0	122.156842885744	42.7116012105485	24	1028.70553427355	5608387.39530435	375	102885	0.638
15454	14668101	84808	"Experiment"	1	false	10	"feed"	0.7	"historical"	0	"Average"	3	0.54	35	51434.8961017951	5.81641796767826	0.689751994370288	7.71182739326829	0.862720580278867	226.035955266177	3.0938178702061	5.94514044557796	993.731621652308	918.196582325883	1884.75069925276	2264.72307752271	1351.29962989071	0.46632702148959	0.888253387979689	64.4975611796004	300.302240035092	18.1365913618191	0.717411379089224	0.108966196529023	0.890200807565819	109639.160886975	1.40081632653061	44	1986	265.390301406114	2.00686603940609	49.1349825218338	53.9699448805422	19	450.618316829828	5615393.10292964	379	103215	0.638
15458	14668126	84808	"Experiment"	1	false	10	"feed"	0.7	"historical"	0	"Average"	3	0.54	36	51434.8961017951	5.81641796767826	0.689751994370288	7.71182739326829	0.862720580278867	226.035955266177	3.0938178702061	5.94514044557796	993.731621652308	918.196582325883	1884.75069925276	2264.72307752271	1351.29962989071	0.46632702148959	0.888253387979689	64.4975611796004	300.302240035092	18.1365913618191	0.717411379089224	0.108966196529023	0.890200807565819	109639.160886975	1.40081632653061	44	1987	716.833333333333	0.0104869200800033	7.412596758846	55.8219594074001	24	31.9433704854489	5615393.10292964	384	103218	0.638
15461	14668151	84808	"Experiment"	1	false	10	"feed"	0.7	"historical"	0	"Average"	3	0.54	37	51434.8961017951	5.81641796767826	0.689751994370288	7.71182739326829	0.862720580278867	226.035955266177	3.0938178702061	5.94514044557796	993.731621652308	918.196582325883	1884.75069925276	2264.72307752271	1351.29962989071	0.46632702148959	0.888253387979689	64.4975611796004	300.302240035092	18.1365913618191	0.717411379089224	0.108966196529023	0.890200807565819	109639.160886975	1.40081632653061	44	1988	389.366666666667	23.7811994811294	116.137044481757	73.7103666620453	28	316.000358279561	5628130.75315745	393	104340	0.638
15466	14668174	84808	"Experiment"	1	false	10	"feed"	0.7	"historical"	0	"Average"	3	0.54	38	51434.8961017951	5.81641796767826	0.689751994370288	7.71182739326829	0.862720580278867	226.035955266177	3.0938178702061	5.94514044557796	993.731621652308	918.196582325883	1884.75069925276	2264.72307752271	1351.29962989071	0.46632702148959	0.888253387979689	64.4975611796004	300.302240035092	18.1365913618191	0.717411379089224	0.108966196529023	0.890200807565819	109639.160886975	1.40081632653061	44	1989	438.366666666667	41.2303202185978	14.9173109416711	46.9004836760269	32	34.6041720179382	5628130.75315745	398	106892	0.638
15472	14668200	84808	"Experiment"	1	false	10	"feed"	0.7	"historical"	0	"Average"	3	0.54	39	51434.8961017951	5.81641796767826	0.689751994370288	7.71182739326829	0.862720580278867	226.035955266177	3.0938178702061	5.94514044557796	993.731621652308	918.196582325883	1884.75069925276	2264.72307752271	1351.29962989071	0.46632702148959	0.888253387979689	64.4975611796004	300.302240035092	18.1365913618191	0.717411379089224	0.108966196529023	0.890200807565819	109639.160886975	1.40081632653061	44	1990	300.166666666667	12.8212777398613	9.03425497788321	36.8753017900393	27	32.323605824367	5674623.17648895	403	109740	0.638
15478	14668229	84808	"Experiment"	1	false	10	"feed"	0.7	"historical"	0	"Average"	3	0.54	40	51434.8961017951	5.81641796767826	0.689751994370288	7.71182739326829	0.862720580278867	226.035955266177	3.0938178702061	5.94514044557796	993.731621652308	918.196582325883	1884.75069925276	2264.72307752271	1351.29962989071	0.46632702148959	0.888253387979689	64.4975611796004	300.302240035092	18.1365913618191	0.717411379089224	0.108966196529023	0.890200807565819	109639.160886975	1.40081632653061	44	1991	155.133333333333	0	4.7219214771649	36.202632969619	19	26.2843619701553	7601829.65595621	403	109740	0.638
15484	14668250	84808	"Experiment"	1	false	10	"feed"	0.7	"historical"	0	"Average"	3	0.54	41	51434.8961017951	5.81641796767826	0.689751994370288	7.71182739326829	0.862720580278867	226.035955266177	3.0938178702061	5.94514044557796	993.731621652308	918.196582325883	1884.75069925276	2264.72307752271	1351.29962989071	0.46632702148959	0.888253387979689	64.4975611796004	300.302240035092	18.1365913618191	0.717411379089224	0.108966196529023	0.890200807565819	109639.160886975	1.40081632653061	44	1992	519.5	0	0.00710284192511994	7.17014755966108	12	19.179779885669	7601829.65595621	405	109740	0.638
15489	14668270	84808	"Experiment"	1	false	10	"feed"	0.7	"historical"	0	"Average"	3	0.54	42	51434.8961017951	5.81641796767826	0.689751994370288	7.71182739326829	0.862720580278867	226.035955266177	3.0938178702061	5.94514044557796	993.731621652308	918.196582325883	1884.75069925276	2264.72307752271	1351.29962989071	0.46632702148959	0.888253387979689	64.4975611796004	300.302240035092	18.1365913618191	0.717411379089224	0.108966196529023	0.890200807565819	109639.160886975	1.40081632653061	44	1993	405.066666666667	0	68.8889050232581	20.6630460800578	20	269.287666430695	7601829.65595621	413	109740	0.638
15494	14668295	84808	"Experiment"	1	false	10	"feed"	0.7	"historical"	0	"Average"	3	0.54	43	51434.8961017951	5.81641796767826	0.689751994370288	7.71182739326829	0.862720580278867	226.035955266177	3.0938178702061	5.94514044557796	993.731621652308	918.196582325883	1884.75069925276	2264.72307752271	1351.29962989071	0.46632702148959	0.888253387979689	64.4975611796004	300.302240035092	18.1365913618191	0.717411379089224	0.108966196529023	0.890200807565819	109639.160886975	1.40081632653061	44	1994	495.566666666667	0	42.4263240647481	29.011063351774	27	298.175652477573	7601829.65595621	420	109740	0.638
15500	14668322	84808	"Experiment"	1	false	10	"feed"	0.7	"historical"	0	"Average"	3	0.54	44	51434.8961017951	5.81641796767826	0.689751994370288	7.71182739326829	0.862720580278867	226.035955266177	3.0938178702061	5.94514044557796	993.731621652308	918.196582325883	1884.75069925276	2264.72307752271	1351.29962989071	0.46632702148959	0.888253387979689	64.4975611796004	300.302240035092	18.1365913618191	0.717411379089224	0.108966196529023	0.890200807565819	109639.160886975	1.40081632653061	44	1995	571.2	54.5222313218194	63.859713040546	43.7955112426193	41	290.037456785247	7601829.65595621	434	111106	0.638
15504	14668350	84808	"Experiment"	1	false	10	"feed"	0.7	"historical"	0	"Average"	3	0.54	45	51434.8961017951	5.81641796767826	0.689751994370288	7.71182739326829	0.862720580278867	226.035955266177	3.0938178702061	5.94514044557796	993.731621652308	918.196582325883	1884.75069925276	2264.72307752271	1351.29962989071	0.46632702148959	0.888253387979689	64.4975611796004	300.302240035092	18.1365913618191	0.717411379089224	0.108966196529023	0.890200807565819	109639.160886975	1.40081632653061	44	1996	780.966666666667	120.859843677676	27.2816561616757	50.614149572557	65	40.7885928027263	7601829.65595621	458	117428	0.638
15509	14668378	84808	"Experiment"	1	false	10	"feed"	0.7	"historical"	0	"Average"	3	0.54	46	51434.8961017951	5.81641796767826	0.689751994370288	7.71182739326829	0.862720580278867	226.035955266177	3.0938178702061	5.94514044557796	993.731621652308	918.196582325883	1884.75069925276	2264.72307752271	1351.29962989071	0.46632702148959	0.888253387979689	64.4975611796004	300.302240035092	18.1365913618191	0.717411379089224	0.108966196529023	0.890200807565819	109639.160886975	1.40081632653061	44	1997	320.3	19.2955028342058	10.486145590411	36.0134597143452	46	29.8789501099729	9638579.92738263	459	123478	0.638
15514	14668401	84808	"Experiment"	1	false	10	"feed"	0.7	"historical"	0	"Average"	3	0.54	47	51434.8961017951	5.81641796767826	0.689751994370288	7.71182739326829	0.862720580278867	226.035955266177	3.0938178702061	5.94514044557796	993.731621652308	918.196582325883	1884.75069925276	2264.72307752271	1351.29962989071	0.46632702148959	0.888253387979689	64.4975611796004	300.302240035092	18.1365913618191	0.717411379089224	0.108966196529023	0.890200807565819	109639.160886975	1.40081632653061	44	1998	440.9705	32.8535814825643	3.05878917941194	26.1715759930112	29	16.5572927599502	9638579.92738263	467	124690	0.638
15518	14668424	84808	"Experiment"	1	false	10	"feed"	0.7	"historical"	0	"Average"	3	0.54	48	51434.8961017951	5.81641796767826	0.689751994370288	7.71182739326829	0.862720580278867	226.035955266177	3.0938178702061	5.94514044557796	993.731621652308	918.196582325883	1884.75069925276	2264.72307752271	1351.29962989071	0.46632702148959	0.888253387979689	64.4975611796004	300.302240035092	18.1365913618191	0.717411379089224	0.108966196529023	0.890200807565819	109639.160886975	1.40081632653061	44	1999	960.333333333333	0.00860856866332221	17.8397471623257	14.6665845234561	39	39.6776148690483	9638579.92738263	477	124692	0.638
15523	14668451	84808	"Experiment"	1	false	10	"feed"	0.7	"historical"	0	"Average"	3	0.54	49	51434.8961017951	5.81641796767826	0.689751994370288	7.71182739326829	0.862720580278867	226.035955266177	3.0938178702061	5.94514044557796	993.731621652308	918.196582325883	1884.75069925276	2264.72307752271	1351.29962989071	0.46632702148959	0.888253387979689	64.4975611796004	300.302240035092	18.1365913618191	0.717411379089224	0.108966196529023	0.890200807565819	109639.160886975	1.40081632653061	44	2000	601.266666666667	67.423727717013	173.845683138522	51.3075912676676	44	330.489413386904	9638579.92738263	494	127128	0.638
15527	14668480	84808	"Experiment"	1	false	10	"feed"	0.7	"historical"	0	"Average"	3	0.54	50	51434.8961017951	5.81641796767826	0.689751994370288	7.71182739326829	0.862720580278867	226.035955266177	3.0938178702061	5.94514044557796	993.731621652308	918.196582325883	1884.75069925276	2264.72307752271	1351.29962989071	0.46632702148959	0.888253387979689	64.4975611796004	300.302240035092	18.1365913618191	0.717411379089224	0.108966196529023	0.890200807565819	109639.160886975	1.40081632653061	44	2001	520.1	60.9759359125962	21.4390736691614	54.0458232873552	41	33.9845885825861	9638579.92738263	505	133276	0.638
15531	14668509	84808	"Experiment"	1	false	10	"feed"	0.7	"historical"	0	"Average"	3	0.54	51	51434.8961017951	5.81641796767826	0.689751994370288	7.71182739326829	0.862720580278867	226.035955266177	3.0938178702061	5.94514044557796	993.731621652308	918.196582325883	1884.75069925276	2264.72307752271	1351.29962989071	0.46632702148959	0.888253387979689	64.4975611796004	300.302240035092	18.1365913618191	0.717411379089224	0.108966196529023	0.890200807565819	109639.160886975	1.40081632653061	44	2002	574.133333333333	72.7314368337803	8.69028005271889	55.4536960056819	48	30.422807178015	9638579.92738263	522	137040	0.638
15535	14668535	84808	"Experiment"	1	false	10	"feed"	0.7	"historical"	0	"Average"	3	0.54	52	51434.8961017951	5.81641796767826	0.689751994370288	7.71182739326829	0.862720580278867	226.035955266177	3.0938178702061	5.94514044557796	993.731621652308	918.196582325883	1884.75069925276	2264.72307752271	1351.29962989071	0.46632702148959	0.888253387979689	64.4975611796004	300.302240035092	18.1365913618191	0.717411379089224	0.108966196529023	0.890200807565819	109639.160886975	1.40081632653061	44	2003	629.2	86.6186771427964	9.73380065537195	53.4272093789435	52	29.5842409431591	9638579.92738263	538	143105	0.638
15540	14668564	84808	"Experiment"	1	false	10	"feed"	0.7	"historical"	0	"Average"	3	0.54	53	51434.8961017951	5.81641796767826	0.689751994370288	7.71182739326829	0.862720580278867	226.035955266177	3.0938178702061	5.94514044557796	993.731621652308	918.196582325883	1884.75069925276	2264.72307752271	1351.29962989071	0.46632702148959	0.888253387979689	64.4975611796004	300.302240035092	18.1365913618191	0.717411379089224	0.108966196529023	0.890200807565819	109639.160886975	1.40081632653061	44	2004	396.833333333333	35.1202644916645	8.82794542619644	12.1727749508622	38	29.0596703263713	9811811.97048081	546	148809	0.638
15544	14668591	84808	"Experiment"	1	false	10	"feed"	0.7	"historical"	0	"Average"	3	0.54	54	51434.8961017951	5.81641796767826	0.689751994370288	7.71182739326829	0.862720580278867	226.035955266177	3.0938178702061	5.94514044557796	993.731621652308	918.196582325883	1884.75069925276	2264.72307752271	1351.29962989071	0.46632702148959	0.888253387979689	64.4975611796004	300.302240035092	18.1365913618191	0.717411379089224	0.108966196529023	0.890200807565819	109639.160886975	1.40081632653061	44	2005	549.066666666667	50.5446445065945	5.36919579273086	8.15530548175454	37	25.6306736352679	9811811.97048081	556	150370	0.638
15549	14668619	84808	"Experiment"	1	false	10	"feed"	0.7	"historical"	0	"Average"	3	0.54	55	51434.8961017951	5.81641796767826	0.689751994370288	7.71182739326829	0.862720580278867	226.035955266177	3.0938178702061	5.94514044557796	993.731621652308	918.196582325883	1884.75069925276	2264.72307752271	1351.29962989071	0.46632702148959	0.888253387979689	64.4975611796004	300.302240035092	18.1365913618191	0.717411379089224	0.108966196529023	0.890200807565819	109639.160886975	1.40081632653061	44	2006	450.666666666667	45.6960277209002	25.8943667675981	12.4563271604743	37	46.908714446539	9811811.97048081	574	155679	0.638
15554	14668652	84808	"Experiment"	1	false	10	"feed"	0.7	"historical"	0	"Average"	3	0.54	56	51434.8961017951	5.81641796767826	0.689751994370288	7.71182739326829	0.862720580278867	226.035955266177	3.0938178702061	5.94514044557796	993.731621652308	918.196582325883	1884.75069925276	2264.72307752271	1351.29962989071	0.46632702148959	0.888253387979689	64.4975611796004	300.302240035092	18.1365913618191	0.717411379089224	0.108966196529023	0.890200807565819	109639.160886975	1.40081632653061	44	2007	659.166666666667	87.2527567954751	7.55702835680962	11.9121340858337	47	28.6901345560242	9811811.97048081	588	158784	0.638
15560	14668682	84808	"Experiment"	1	false	10	"feed"	0.7	"historical"	0	"Average"	3	0.54	57	51434.8961017951	5.81641796767826	0.689751994370288	7.71182739326829	0.862720580278867	226.035955266177	3.0938178702061	5.94514044557796	993.731621652308	918.196582325883	1884.75069925276	2264.72307752271	1351.29962989071	0.46632702148959	0.888253387979689	64.4975611796004	300.302240035092	18.1365913618191	0.717411379089224	0.108966196529023	0.890200807565819	109639.160886975	1.40081632653061	44	2008	550.533333333333	68.2046506691372	15.3132235872064	13.5334536260862	45	31.5140947690112	9811811.97048081	604	165859	0.638
15564	14668706	84808	"Experiment"	1	false	10	"feed"	0.7	"historical"	0	"Average"	3	0.54	58	51434.8961017951	5.81641796767826	0.689751994370288	7.71182739326829	0.862720580278867	226.035955266177	3.0938178702061	5.94514044557796	993.731621652308	918.196582325883	1884.75069925276	2264.72307752271	1351.29962989071	0.46632702148959	0.888253387979689	64.4975611796004	300.302240035092	18.1365913618191	0.717411379089224	0.108966196529023	0.890200807565819	109639.160886975	1.40081632653061	44	2009	545.933333333333	65.834217910793	8.65758175130222	14.3555501157291	42	29.6969403725937	9811811.97048081	615	169547	0.638
15569	14668735	84808	"Experiment"	1	false	10	"feed"	0.7	"historical"	0	"Average"	3	0.54	59	51434.8961017951	5.81641796767826	0.689751994370288	7.71182739326829	0.862720580278867	226.035955266177	3.0938178702061	5.94514044557796	993.731621652308	918.196582325883	1884.75069925276	2264.72307752271	1351.29962989071	0.46632702148959	0.888253387979689	64.4975611796004	300.302240035092	18.1365913618191	0.717411379089224	0.108966196529023	0.890200807565819	109639.160886975	1.40081632653061	44	2010	590.6	77.0265142605233	9.94514460561667	10.3682445752337	50	30.2144312830505	9811811.97048081	634	174345	0.638
15574	14668762	84808	"Experiment"	1	false	10	"feed"	0.7	"historical"	0	"Average"	3	0.54	60	51434.8961017951	5.81641796767826	0.689751994370288	7.71182739326829	0.862720580278867	226.035955266177	3.0938178702061	5.94514044557796	993.731621652308	918.196582325883	1884.75069925276	2264.72307752271	1351.29962989071	0.46632702148959	0.888253387979689	64.4975611796004	300.302240035092	18.1365913618191	0.717411379089224	0.108966196529023	0.890200807565819	109639.160886975	1.40081632653061	44	2011	370.566666666667	29.1148962711122	9.27964972111572	10.7988999163103	36	29.5811239505344	9922629.52746273	640	179329	0.638
2416	3526327	90756	"Experiment"	1	false	10	"transport"	0.7	"historical"	0	"Average"	3	0	1	48045.6570995325	5.98068082946913	0.687263046089754	7.64312250220956	0.862053410329925	236.34261841716	3.08257760773098	5.95122668947428	1000.64780852718	946.331164865698	2000.40948865201	2385.46491451036	1331.66646739347	0.466631005066348	0.909508872570099	63.3167781604529	302.018755629424	17.889497575312	0.7533592053417	-0.44697123282884	1.44616800584793	178910.730812883	0.676062992125984	55	1952	978.266666666667	0	18.6354594705014	70.7395365640057	37	55.2589284981052	0	27	0	0.87
2419	3526348	90756	"Experiment"	1	false	10	"transport"	0.7	"historical"	0	"Average"	3	0	2	48045.6570995325	5.98068082946913	0.687263046089754	7.64312250220956	0.862053410329925	236.34261841716	3.08257760773098	5.95122668947428	1000.64780852718	946.331164865698	2000.40948865201	2385.46491451036	1331.66646739347	0.466631005066348	0.909508872570099	63.3167781604529	302.018755629424	17.889497575312	0.7533592053417	-0.44697123282884	1.44616800584793	178910.730812883	0.676062992125984	55	1953	394.333333333333	8.56976325174785	219.498839322521	103.586618046739	55	254.335688391507	0	45	270	0.87
2422	3526373	90756	"Experiment"	1	false	10	"transport"	0.7	"historical"	0	"Average"	3	0	3	48045.6570995325	5.98068082946913	0.687263046089754	7.64312250220956	0.862053410329925	236.34261841716	3.08257760773098	5.95122668947428	1000.64780852718	946.331164865698	2000.40948865201	2385.46491451036	1331.66646739347	0.466631005066348	0.909508872570099	63.3167781604529	302.018755629424	17.889497575312	0.7533592053417	-0.44697123282884	1.44616800584793	178910.730812883	0.676062992125984	55	1954	754.766666666667	146.371267029964	38.2973813552207	91.1238842163353	59	52.2904623339111	0	56	15905	0.87
2424	3526394	90756	"Experiment"	1	false	10	"transport"	0.7	"historical"	0	"Average"	3	0	4	48045.6570995325	5.98068082946913	0.687263046089754	7.64312250220956	0.862053410329925	236.34261841716	3.08257760773098	5.95122668947428	1000.64780852718	946.331164865698	2000.40948865201	2385.46491451036	1331.66646739347	0.466631005066348	0.909508872570099	63.3167781604529	302.018755629424	17.889497575312	0.7533592053417	-0.44697123282884	1.44616800584793	178910.730812883	0.676062992125984	55	1955	554.766666666667	0.00168459375962462	7.06115952383377	70.8732099180192	13	26.3232692039955	0	61	15906	0.87
2426	3526408	90756	"Experiment"	1	false	10	"transport"	0.7	"historical"	0	"Average"	3	0	5	48045.6570995325	5.98068082946913	0.687263046089754	7.64312250220956	0.862053410329925	236.34261841716	3.08257760773098	5.95122668947428	1000.64780852718	946.331164865698	2000.40948865201	2385.46491451036	1331.66646739347	0.466631005066348	0.909508872570099	63.3167781604529	302.018755629424	17.889497575312	0.7533592053417	-0.44697123282884	1.44616800584793	178910.730812883	0.676062992125984	55	1956	578.5	0	94.2269492220473	89.7710823559056	16	224.882283462018	0	64	15906	0.87
2429	3526421	90756	"Experiment"	1	false	10	"transport"	0.7	"historical"	0	"Average"	3	0	6	48045.6570995325	5.98068082946913	0.687263046089754	7.64312250220956	0.862053410329925	236.34261841716	3.08257760773098	5.95122668947428	1000.64780852718	946.331164865698	2000.40948865201	2385.46491451036	1331.66646739347	0.466631005066348	0.909508872570099	63.3167781604529	302.018755629424	17.889497575312	0.7533592053417	-0.44697123282884	1.44616800584793	178910.730812883	0.676062992125984	55	1957	630.566666666667	0	101.314431778558	60.2249804699149	17	215.788131596095	0	65	15906	0.87
2431	3526438	90756	"Experiment"	1	false	10	"transport"	0.7	"historical"	0	"Average"	3	0	7	48045.6570995325	5.98068082946913	0.687263046089754	7.64312250220956	0.862053410329925	236.34261841716	3.08257760773098	5.95122668947428	1000.64780852718	946.331164865698	2000.40948865201	2385.46491451036	1331.66646739347	0.466631005066348	0.909508872570099	63.3167781604529	302.018755629424	17.889497575312	0.7533592053417	-0.44697123282884	1.44616800584793	178910.730812883	0.676062992125984	55	1958	603.433333333333	0	116.708063845259	79.8276510924245	21	217.449129606429	0	69	15906	0.87
2433	3526457	90756	"Experiment"	1	false	10	"transport"	0.7	"historical"	0	"Average"	3	0	8	48045.6570995325	5.98068082946913	0.687263046089754	7.64312250220956	0.862053410329925	236.34261841716	3.08257760773098	5.95122668947428	1000.64780852718	946.331164865698	2000.40948865201	2385.46491451036	1331.66646739347	0.466631005066348	0.909508872570099	63.3167781604529	302.018755629424	17.889497575312	0.7533592053417	-0.44697123282884	1.44616800584793	178910.730812883	0.676062992125984	55	1959	409.233333333333	39.9359728459574	108.629699760466	105.219786151583	28	238.117367917824	0	76	18563	0.87
2436	3526473	90756	"Experiment"	1	false	10	"transport"	0.7	"historical"	0	"Average"	3	0	9	48045.6570995325	5.98068082946913	0.687263046089754	7.64312250220956	0.862053410329925	236.34261841716	3.08257760773098	5.95122668947428	1000.64780852718	946.331164865698	2000.40948865201	2385.46491451036	1331.66646739347	0.466631005066348	0.909508872570099	63.3167781604529	302.018755629424	17.889497575312	0.7533592053417	-0.44697123282884	1.44616800584793	178910.730812883	0.676062992125984	55	1960	640.5	76.9594185616311	11.3132079955566	84.4913508449598	30	39.1427188357217	0	81	20754	0.87
2440	3526488	90756	"Experiment"	1	false	10	"transport"	0.7	"historical"	0	"Average"	3	0	10	48045.6570995325	5.98068082946913	0.687263046089754	7.64312250220956	0.862053410329925	236.34261841716	3.08257760773098	5.95122668947428	1000.64780852718	946.331164865698	2000.40948865201	2385.46491451036	1331.66646739347	0.466631005066348	0.909508872570099	63.3167781604529	302.018755629424	17.889497575312	0.7533592053417	-0.44697123282884	1.44616800584793	178910.730812883	0.676062992125984	55	1961	476.566666666667	61.0656440617466	42.6047531573593	69.8139311896602	33	93.7129038284075	0	91	28806	0.87
2443	3526505	90756	"Experiment"	1	false	10	"transport"	0.7	"historical"	0	"Average"	3	0	11	48045.6570995325	5.98068082946913	0.687263046089754	7.64312250220956	0.862053410329925	236.34261841716	3.08257760773098	5.95122668947428	1000.64780852718	946.331164865698	2000.40948865201	2385.46491451036	1331.66646739347	0.466631005066348	0.909508872570099	63.3167781604529	302.018755629424	17.889497575312	0.7533592053417	-0.44697123282884	1.44616800584793	178910.730812883	0.676062992125984	55	1962	604.5	0.00299111606186516	10.0905483785709	43.1595523229882	13	38.5196688321217	0	95	28807	0.87
2446	3526521	90756	"Experiment"	1	false	10	"transport"	0.7	"historical"	0	"Average"	3	0	12	48045.6570995325	5.98068082946913	0.687263046089754	7.64312250220956	0.862053410329925	236.34261841716	3.08257760773098	5.95122668947428	1000.64780852718	946.331164865698	2000.40948865201	2385.46491451036	1331.66646739347	0.466631005066348	0.909508872570099	63.3167781604529	302.018755629424	17.889497575312	0.7533592053417	-0.44697123282884	1.44616800584793	178910.730812883	0.676062992125984	55	1963	376.7	0	108.88772367954	43.2240583027566	14	220.454255069455	0	96	28807	0.87
2450	3526541	90756	"Experiment"	1	false	10	"transport"	0.7	"historical"	0	"Average"	3	0	13	48045.6570995325	5.98068082946913	0.687263046089754	7.64312250220956	0.862053410329925	236.34261841716	3.08257760773098	5.95122668947428	1000.64780852718	946.331164865698	2000.40948865201	2385.46491451036	1331.66646739347	0.466631005066348	0.909508872570099	63.3167781604529	302.018755629424	17.889497575312	0.7533592053417	-0.44697123282884	1.44616800584793	178910.730812883	0.676062992125984	55	1964	503.433333333333	0	41.3975625224163	50.7451469344715	19	211.6769349907	0	101	28807	0.87
2454	3526556	90756	"Experiment"	1	false	10	"transport"	0.7	"historical"	0	"Average"	3	0	14	48045.6570995325	5.98068082946913	0.687263046089754	7.64312250220956	0.862053410329925	236.34261841716	3.08257760773098	5.95122668947428	1000.64780852718	946.331164865698	2000.40948865201	2385.46491451036	1331.66646739347	0.466631005066348	0.909508872570099	63.3167781604529	302.018755629424	17.889497575312	0.7533592053417	-0.44697123282884	1.44616800584793	178910.730812883	0.676062992125984	55	1965	466.2	23.1420289682699	79.0657777283842	59.8604030772278	30	242.698772773512	0	112	29355	0.87
2459	3526575	90756	"Experiment"	1	false	10	"transport"	0.7	"historical"	0	"Average"	3	0	15	48045.6570995325	5.98068082946913	0.687263046089754	7.64312250220956	0.862053410329925	236.34261841716	3.08257760773098	5.95122668947428	1000.64780852718	946.331164865698	2000.40948865201	2385.46491451036	1331.66646739347	0.466631005066348	0.909508872570099	63.3167781604529	302.018755629424	17.889497575312	0.7533592053417	-0.44697123282884	1.44616800584793	178910.730812883	0.676062992125984	55	1966	636.6	102.137213556818	44.9564526190332	68.5768791373433	39	71.0772139259816	0	121	36399	0.87
2462	3526592	90756	"Experiment"	1	false	10	"transport"	0.7	"historical"	0	"Average"	3	0	16	48045.6570995325	5.98068082946913	0.687263046089754	7.64312250220956	0.862053410329925	236.34261841716	3.08257760773098	5.95122668947428	1000.64780852718	946.331164865698	2000.40948865201	2385.46491451036	1331.66646739347	0.466631005066348	0.909508872570099	63.3167781604529	302.018755629424	17.889497575312	0.7533592053417	-0.44697123282884	1.44616800584793	178910.730812883	0.676062992125984	55	1967	276.466666666667	0	16.2670650285492	45.4217144745957	43	44.9687175155386	0	132	36399	0.87
2468	3526612	90756	"Experiment"	1	false	10	"transport"	0.7	"historical"	0	"Average"	3	0	17	48045.6570995325	5.98068082946913	0.687263046089754	7.64312250220956	0.862053410329925	236.34261841716	3.08257760773098	5.95122668947428	1000.64780852718	946.331164865698	2000.40948865201	2385.46491451036	1331.66646739347	0.466631005066348	0.909508872570099	63.3167781604529	302.018755629424	17.889497575312	0.7533592053417	-0.44697123282884	1.44616800584793	178910.730812883	0.676062992125984	55	1968	569.066666666667	91.7436138873635	11.9279452462147	38.0543101555453	43	127.688131346869	0	142	48814	0.87
2473	3526626	90756	"Experiment"	1	false	10	"transport"	0.7	"historical"	0	"Average"	3	0	18	48045.6570995325	5.98068082946913	0.687263046089754	7.64312250220956	0.862053410329925	236.34261841716	3.08257760773098	5.95122668947428	1000.64780852718	946.331164865698	2000.40948865201	2385.46491451036	1331.66646739347	0.466631005066348	0.909508872570099	63.3167781604529	302.018755629424	17.889497575312	0.7533592053417	-0.44697123282884	1.44616800584793	178910.730812883	0.676062992125984	55	1969	389.166666666667	0	6.71523242261351	19.9666738291026	36	26.3687633792621	0	144	48814	0.87
2477	3526642	90756	"Experiment"	1	false	10	"transport"	0.7	"historical"	0	"Average"	3	0	19	48045.6570995325	5.98068082946913	0.687263046089754	7.64312250220956	0.862053410329925	236.34261841716	3.08257760773098	5.95122668947428	1000.64780852718	946.331164865698	2000.40948865201	2385.46491451036	1331.66646739347	0.466631005066348	0.909508872570099	63.3167781604529	302.018755629424	17.889497575312	0.7533592053417	-0.44697123282884	1.44616800584793	178910.730812883	0.676062992125984	55	1970	405.666666666667	6.24400154873448	44.4424381845836	19.8381702204902	16	235.667399155641	0	148	49630	0.87
2483	3526661	90756	"Experiment"	1	false	10	"transport"	0.7	"historical"	0	"Average"	3	0	20	48045.6570995325	5.98068082946913	0.687263046089754	7.64312250220956	0.862053410329925	236.34261841716	3.08257760773098	5.95122668947428	1000.64780852718	946.331164865698	2000.40948865201	2385.46491451036	1331.66646739347	0.466631005066348	0.909508872570099	63.3167781604529	302.018755629424	17.889497575312	0.7533592053417	-0.44697123282884	1.44616800584793	178910.730812883	0.676062992125984	55	1971	740.266666666667	0	43.9771580694833	26.7656934807238	21	95.1798645532417	0	153	49630	0.87
2489	3526684	90756	"Experiment"	1	false	10	"transport"	0.7	"historical"	0	"Average"	3	0	21	48045.6570995325	5.98068082946913	0.687263046089754	7.64312250220956	0.862053410329925	236.34261841716	3.08257760773098	5.95122668947428	1000.64780852718	946.331164865698	2000.40948865201	2385.46491451036	1331.66646739347	0.466631005066348	0.909508872570099	63.3167781604529	302.018755629424	17.889497575312	0.7533592053417	-0.44697123282884	1.44616800584793	178910.730812883	0.676062992125984	55	1972	210.466666666667	0	149.057329720038	61.0480395991795	23	234.493299278675	0	155	49630	0.87
2496	3526704	90756	"Experiment"	1	false	10	"transport"	0.7	"historical"	0	"Average"	3	0	22	48045.6570995325	5.98068082946913	0.687263046089754	7.64312250220956	0.862053410329925	236.34261841716	3.08257760773098	5.95122668947428	1000.64780852718	946.331164865698	2000.40948865201	2385.46491451036	1331.66646739347	0.466631005066348	0.909508872570099	63.3167781604529	302.018755629424	17.889497575312	0.7533592053417	-0.44697123282884	1.44616800584793	178910.730812883	0.676062992125984	55	1973	778	0	0.146452097669516	59.4058445179435	30	257.370140793353	0	162	49630	0.87
2502	3526727	90756	"Experiment"	1	false	10	"transport"	0.7	"historical"	0	"Average"	3	0	23	48045.6570995325	5.98068082946913	0.687263046089754	7.64312250220956	0.862053410329925	236.34261841716	3.08257760773098	5.95122668947428	1000.64780852718	946.331164865698	2000.40948865201	2385.46491451036	1331.66646739347	0.466631005066348	0.909508872570099	63.3167781604529	302.018755629424	17.889497575312	0.7533592053417	-0.44697123282884	1.44616800584793	178910.730812883	0.676062992125984	55	1974	871.9	40.4563207146033	160.337831379852	88.3796928167606	42	256.779623177276	0	174	50588	0.87
2509	3526747	90756	"Experiment"	1	false	10	"transport"	0.7	"historical"	0	"Average"	3	0	24	48045.6570995325	5.98068082946913	0.687263046089754	7.64312250220956	0.862053410329925	236.34261841716	3.08257760773098	5.95122668947428	1000.64780852718	946.331164865698	2000.40948865201	2385.46491451036	1331.66646739347	0.466631005066348	0.909508872570099	63.3167781604529	302.018755629424	17.889497575312	0.7533592053417	-0.44697123282884	1.44616800584793	178910.730812883	0.676062992125984	55	1975	542.466666666667	83.9380001202875	147.620029016568	114.290410553532	40	151.830748584172	0	182	60569	0.87
2513	3526762	90756	"Experiment"	1	false	10	"transport"	0.7	"historical"	0	"Average"	3	0	25	48045.6570995325	5.98068082946913	0.687263046089754	7.64312250220956	0.862053410329925	236.34261841716	3.08257760773098	5.95122668947428	1000.64780852718	946.331164865698	2000.40948865201	2385.46491451036	1331.66646739347	0.466631005066348	0.909508872570099	63.3167781604529	302.018755629424	17.889497575312	0.7533592053417	-0.44697123282884	1.44616800584793	178910.730812883	0.676062992125984	55	1976	721.833333333333	0.109342369394101	6.74269152011902	78.7117510035521	17	26.1855851144268	0	186	60594	0.87
2520	3526782	90756	"Experiment"	1	false	10	"transport"	0.7	"historical"	0	"Average"	3	0	26	48045.6570995325	5.98068082946913	0.687263046089754	7.64312250220956	0.862053410329925	236.34261841716	3.08257760773098	5.95122668947428	1000.64780852718	946.331164865698	2000.40948865201	2385.46491451036	1331.66646739347	0.466631005066348	0.909508872570099	63.3167781604529	302.018755629424	17.889497575312	0.7533592053417	-0.44697123282884	1.44616800584793	178910.730812883	0.676062992125984	55	1977	746.466666666667	0	143.224800112219	114.481338007189	23	192.381434143654	0	192	60594	0.87
2525	3526795	90756	"Experiment"	1	false	10	"transport"	0.7	"historical"	0	"Average"	3	0	27	48045.6570995325	5.98068082946913	0.687263046089754	7.64312250220956	0.862053410329925	236.34261841716	3.08257760773098	5.95122668947428	1000.64780852718	946.331164865698	2000.40948865201	2385.46491451036	1331.66646739347	0.466631005066348	0.909508872570099	63.3167781604529	302.018755629424	17.889497575312	0.7533592053417	-0.44697123282884	1.44616800584793	178910.730812883	0.676062992125984	55	1978	509.566666666667	59.7257065794229	150.965121542339	112.138160547811	32	229.350193473132	0	201	62784	0.87
2530	3526813	90756	"Experiment"	1	false	10	"transport"	0.7	"historical"	0	"Average"	3	0	28	48045.6570995325	5.98068082946913	0.687263046089754	7.64312250220956	0.862053410329925	236.34261841716	3.08257760773098	5.95122668947428	1000.64780852718	946.331164865698	2000.40948865201	2385.46491451036	1331.66646739347	0.466631005066348	0.909508872570099	63.3167781604529	302.018755629424	17.889497575312	0.7533592053417	-0.44697123282884	1.44616800584793	178910.730812883	0.676062992125984	55	1979	607.6	79.6248591689982	21.1925011335685	80.5312785770612	33	45.2608707521314	0	212	65105	0.87
2538	3526835	90756	"Experiment"	1	false	10	"transport"	0.7	"historical"	0	"Average"	3	0	29	48045.6570995325	5.98068082946913	0.687263046089754	7.64312250220956	0.862053410329925	236.34261841716	3.08257760773098	5.95122668947428	1000.64780852718	946.331164865698	2000.40948865201	2385.46491451036	1331.66646739347	0.466631005066348	0.909508872570099	63.3167781604529	302.018755629424	17.889497575312	0.7533592053417	-0.44697123282884	1.44616800584793	178910.730812883	0.676062992125984	55	1980	752.7	129.974514202339	30.3301781881913	86.4281502440793	44	65.7050114649236	0	223	71008	0.87
2542	3526849	90756	"Experiment"	1	false	10	"transport"	0.7	"historical"	0	"Average"	3	0	30	48045.6570995325	5.98068082946913	0.687263046089754	7.64312250220956	0.862053410329925	236.34261841716	3.08257760773098	5.95122668947428	1000.64780852718	946.331164865698	2000.40948865201	2385.46491451036	1331.66646739347	0.466631005066348	0.909508872570099	63.3167781604529	302.018755629424	17.889497575312	0.7533592053417	-0.44697123282884	1.44616800584793	178910.730812883	0.676062992125984	55	1981	336.666666666667	0	22.7876369260623	56.3188594475403	41	50.4539986376843	0	233	71008	0.87
2550	3526873	90756	"Experiment"	1	false	10	"transport"	0.7	"historical"	0	"Average"	3	0	31	48045.6570995325	5.98068082946913	0.687263046089754	7.64312250220956	0.862053410329925	236.34261841716	3.08257760773098	5.95122668947428	1000.64780852718	946.331164865698	2000.40948865201	2385.46491451036	1331.66646739347	0.466631005066348	0.909508872570099	63.3167781604529	302.018755629424	17.889497575312	0.7533592053417	-0.44697123282884	1.44616800584793	178910.730812883	0.676062992125984	55	1982	188.533333333333	0	29.3146981769083	25.9062536061826	30	255.954030707536	0	243	71008	0.87
2556	3526887	90756	"Experiment"	1	false	10	"transport"	0.7	"historical"	0	"Average"	3	0	32	48045.6570995325	5.98068082946913	0.687263046089754	7.64312250220956	0.862053410329925	236.34261841716	3.08257760773098	5.95122668947428	1000.64780852718	946.331164865698	2000.40948865201	2385.46491451036	1331.66646739347	0.466631005066348	0.909508872570099	63.3167781604529	302.018755629424	17.889497575312	0.7533592053417	-0.44697123282884	1.44616800584793	178910.730812883	0.676062992125984	55	1983	416.533333333333	43.294255543364	0.0487195579296409	20.6203082122729	32	209.111207682836	0	251	76299	0.87
2562	3526904	90756	"Experiment"	1	false	10	"transport"	0.7	"historical"	0	"Average"	3	0	33	48045.6570995325	5.98068082946913	0.687263046089754	7.64312250220956	0.862053410329925	236.34261841716	3.08257760773098	5.95122668947428	1000.64780852718	946.331164865698	2000.40948865201	2385.46491451036	1331.66646739347	0.466631005066348	0.909508872570099	63.3167781604529	302.018755629424	17.889497575312	0.7533592053417	-0.44697123282884	1.44616800584793	178910.730812883	0.676062992125984	55	1984	742.033333333333	0.149053052574342	10.1391149074011	15.5725423920753	23	35.535724671152	0	256	76345	0.87
2566	3526919	90756	"Experiment"	1	false	10	"transport"	0.7	"historical"	0	"Average"	3	0	34	48045.6570995325	5.98068082946913	0.687263046089754	7.64312250220956	0.862053410329925	236.34261841716	3.08257760773098	5.95122668947428	1000.64780852718	946.331164865698	2000.40948865201	2385.46491451036	1331.66646739347	0.466631005066348	0.909508872570099	63.3167781604529	302.018755629424	17.889497575312	0.7533592053417	-0.44697123282884	1.44616800584793	178910.730812883	0.676062992125984	55	1985	433.625237260548	45.4237596185029	149.239299041139	47.1854579208444	32	219.739312543772	0	265	79188	0.87
2572	3526932	90756	"Experiment"	1	false	10	"transport"	0.7	"historical"	0	"Average"	3	0	35	48045.6570995325	5.98068082946913	0.687263046089754	7.64312250220956	0.862053410329925	236.34261841716	3.08257760773098	5.95122668947428	1000.64780852718	946.331164865698	2000.40948865201	2385.46491451036	1331.66646739347	0.466631005066348	0.909508872570099	63.3167781604529	302.018755629424	17.889497575312	0.7533592053417	-0.44697123282884	1.44616800584793	178910.730812883	0.676062992125984	55	1986	265.390301406114	0	12.938960337849	43.0915234610796	26	35.3431935769619	0	268	79188	0.87
2580	3526951	90756	"Experiment"	1	false	10	"transport"	0.7	"historical"	0	"Average"	3	0	36	48045.6570995325	5.98068082946913	0.687263046089754	7.64312250220956	0.862053410329925	236.34261841716	3.08257760773098	5.95122668947428	1000.64780852718	946.331164865698	2000.40948865201	2385.46491451036	1331.66646739347	0.466631005066348	0.909508872570099	63.3167781604529	302.018755629424	17.889497575312	0.7533592053417	-0.44697123282884	1.44616800584793	178910.730812883	0.676062992125984	55	1987	716.833333333333	87.2999884912412	8.4045755279018	45.1804874535727	41	167.719039518803	0	283	81434	0.87
2587	3526969	90756	"Experiment"	1	false	10	"transport"	0.7	"historical"	0	"Average"	3	0	37	48045.6570995325	5.98068082946913	0.687263046089754	7.64312250220956	0.862053410329925	236.34261841716	3.08257760773098	5.95122668947428	1000.64780852718	946.331164865698	2000.40948865201	2385.46491451036	1331.66646739347	0.466631005066348	0.909508872570099	63.3167781604529	302.018755629424	17.889497575312	0.7533592053417	-0.44697123282884	1.44616800584793	178910.730812883	0.676062992125984	55	1988	389.366666666667	0.0333654351046576	54.8485012150198	56.3578340304773	50	61.7566649192412	0	295	81436	0.87
2595	3526989	90756	"Experiment"	1	false	10	"transport"	0.7	"historical"	0	"Average"	3	0	38	48045.6570995325	5.98068082946913	0.687263046089754	7.64312250220956	0.862053410329925	236.34261841716	3.08257760773098	5.95122668947428	1000.64780852718	946.331164865698	2000.40948865201	2385.46491451036	1331.66646739347	0.466631005066348	0.909508872570099	63.3167781604529	302.018755629424	17.889497575312	0.7533592053417	-0.44697123282884	1.44616800584793	178910.730812883	0.676062992125984	55	1989	438.366666666667	49.4804746231915	45.238765802184	30.3577007207387	32	114.257347904249	0	299	88426	0.87
2599	3527001	90756	"Experiment"	1	false	10	"transport"	0.7	"historical"	0	"Average"	3	0	39	48045.6570995325	5.98068082946913	0.687263046089754	7.64312250220956	0.862053410329925	236.34261841716	3.08257760773098	5.95122668947428	1000.64780852718	946.331164865698	2000.40948865201	2385.46491451036	1331.66646739347	0.466631005066348	0.909508872570099	63.3167781604529	302.018755629424	17.889497575312	0.7533592053417	-0.44697123282884	1.44616800584793	178910.730812883	0.676062992125984	55	1990	300.166666666667	0	10.2941308805107	29.6964933564041	28	36.088176592889	0	301	88426	0.87
2609	3527027	90756	"Experiment"	1	false	10	"transport"	0.7	"historical"	0	"Average"	3	0	40	48045.6570995325	5.98068082946913	0.687263046089754	7.64312250220956	0.862053410329925	236.34261841716	3.08257760773098	5.95122668947428	1000.64780852718	946.331164865698	2000.40948865201	2385.46491451036	1331.66646739347	0.466631005066348	0.909508872570099	63.3167781604529	302.018755629424	17.889497575312	0.7533592053417	-0.44697123282884	1.44616800584793	178910.730812883	0.676062992125984	55	1991	155.133333333333	0	18.6566174869214	32.259503846159	21	207.782073280604	0	306	88426	0.87
2617	3527043	90756	"Experiment"	1	false	10	"transport"	0.7	"historical"	0	"Average"	3	0	41	48045.6570995325	5.98068082946913	0.687263046089754	7.64312250220956	0.862053410329925	236.34261841716	3.08257760773098	5.95122668947428	1000.64780852718	946.331164865698	2000.40948865201	2385.46491451036	1331.66646739347	0.466631005066348	0.909508872570099	63.3167781604529	302.018755629424	17.889497575312	0.7533592053417	-0.44697123282884	1.44616800584793	178910.730812883	0.676062992125984	55	1992	519.5	68.7784193910848	0.0443520517194555	18.5584665553339	35	130.570822367518	0	320	91617	0.87
2624	3527062	90756	"Experiment"	1	false	10	"transport"	0.7	"historical"	0	"Average"	3	0	42	48045.6570995325	5.98068082946913	0.687263046089754	7.64312250220956	0.862053410329925	236.34261841716	3.08257760773098	5.95122668947428	1000.64780852718	946.331164865698	2000.40948865201	2385.46491451036	1331.66646739347	0.466631005066348	0.909508872570099	63.3167781604529	302.018755629424	17.889497575312	0.7533592053417	-0.44697123282884	1.44616800584793	178910.730812883	0.676062992125984	55	1993	405.066666666667	37.0102950952957	14.962677969327	10.9894445971197	27	42.1991620745293	0	330	96073	0.87
2630	3527078	90756	"Experiment"	1	false	10	"transport"	0.7	"historical"	0	"Average"	3	0	43	48045.6570995325	5.98068082946913	0.687263046089754	7.64312250220956	0.862053410329925	236.34261841716	3.08257760773098	5.95122668947428	1000.64780852718	946.331164865698	2000.40948865201	2385.46491451036	1331.66646739347	0.466631005066348	0.909508872570099	63.3167781604529	302.018755629424	17.889497575312	0.7533592053417	-0.44697123282884	1.44616800584793	178910.730812883	0.676062992125984	55	1994	495.566666666667	0.0356564387240409	12.9644855264115	11.6570332585949	13	45.2503908724465	0	333	96084	0.87
2637	3527093	90756	"Experiment"	1	false	10	"transport"	0.7	"historical"	0	"Average"	3	0	44	48045.6570995325	5.98068082946913	0.687263046089754	7.64312250220956	0.862053410329925	236.34261841716	3.08257760773098	5.95122668947428	1000.64780852718	946.331164865698	2000.40948865201	2385.46491451036	1331.66646739347	0.466631005066348	0.909508872570099	63.3167781604529	302.018755629424	17.889497575312	0.7533592053417	-0.44697123282884	1.44616800584793	178910.730812883	0.676062992125984	55	1995	571.2	0	76.714265654405	26.1714453004658	17	219.691826639612	0	337	96084	0.87
2643	3527109	90756	"Experiment"	1	false	10	"transport"	0.7	"historical"	0	"Average"	3	0	45	48045.6570995325	5.98068082946913	0.687263046089754	7.64312250220956	0.862053410329925	236.34261841716	3.08257760773098	5.95122668947428	1000.64780852718	946.331164865698	2000.40948865201	2385.46491451036	1331.66646739347	0.466631005066348	0.909508872570099	63.3167781604529	302.018755629424	17.889497575312	0.7533592053417	-0.44697123282884	1.44616800584793	178910.730812883	0.676062992125984	55	1996	780.966666666667	0	99.19580589818	50.9593087620809	27	239.447726429191	0	347	96084	0.87
2650	3527127	90756	"Experiment"	1	false	10	"transport"	0.7	"historical"	0	"Average"	3	0	46	48045.6570995325	5.98068082946913	0.687263046089754	7.64312250220956	0.862053410329925	236.34261841716	3.08257760773098	5.95122668947428	1000.64780852718	946.331164865698	2000.40948865201	2385.46491451036	1331.66646739347	0.466631005066348	0.909508872570099	63.3167781604529	302.018755629424	17.889497575312	0.7533592053417	-0.44697123282884	1.44616800584793	178910.730812883	0.676062992125984	55	1997	320.3	0	161.118815019042	87.4983430245096	42	244.71483345025	0	362	96084	0.87
2655	3527144	90756	"Experiment"	1	false	10	"transport"	0.7	"historical"	0	"Average"	3	0	47	48045.6570995325	5.98068082946913	0.687263046089754	7.64312250220956	0.862053410329925	236.34261841716	3.08257760773098	5.95122668947428	1000.64780852718	946.331164865698	2000.40948865201	2385.46491451036	1331.66646739347	0.466631005066348	0.909508872570099	63.3167781604529	302.018755629424	17.889497575312	0.7533592053417	-0.44697123282884	1.44616800584793	178910.730812883	0.676062992125984	55	1998	440.9705	51.4123833363783	24.8752825679204	90.4760422848868	28	99.447609195207	0	368	103421	0.87
2663	3527159	90756	"Experiment"	1	false	10	"transport"	0.7	"historical"	0	"Average"	3	0	48	48045.6570995325	5.98068082946913	0.687263046089754	7.64312250220956	0.862053410329925	236.34261841716	3.08257760773098	5.95122668947428	1000.64780852718	946.331164865698	2000.40948865201	2385.46491451036	1331.66646739347	0.466631005066348	0.909508872570099	63.3167781604529	302.018755629424	17.889497575312	0.7533592053417	-0.44697123282884	1.44616800584793	178910.730812883	0.676062992125984	55	1999	960.333333333333	0.0448290493774832	9.31091284986164	73.625204083751	24	42.6984306474371	0	376	103423	0.87
2670	3527178	90756	"Experiment"	1	false	10	"transport"	0.7	"historical"	0	"Average"	3	0	49	48045.6570995325	5.98068082946913	0.687263046089754	7.64312250220956	0.862053410329925	236.34261841716	3.08257760773098	5.95122668947428	1000.64780852718	946.331164865698	2000.40948865201	2385.46491451036	1331.66646739347	0.466631005066348	0.909508872570099	63.3167781604529	302.018755629424	17.889497575312	0.7533592053417	-0.44697123282884	1.44616800584793	178910.730812883	0.676062992125984	55	2000	601.266666666667	0	214.166825907108	102.367959085983	31	221.682259152642	0	383	103423	0.87
2676	3527198	90756	"Experiment"	1	false	10	"transport"	0.7	"historical"	0	"Average"	3	0	50	48045.6570995325	5.98068082946913	0.687263046089754	7.64312250220956	0.862053410329925	236.34261841716	3.08257760773098	5.95122668947428	1000.64780852718	946.331164865698	2000.40948865201	2385.46491451036	1331.66646739347	0.466631005066348	0.909508872570099	63.3167781604529	302.018755629424	17.889497575312	0.7533592053417	-0.44697123282884	1.44616800584793	178910.730812883	0.676062992125984	55	2001	520.1	73.3285539178674	108.018790273768	89.0929528996646	39	148.115902838254	0	391	110027	0.87
2682	3527213	90756	"Experiment"	1	false	10	"transport"	0.7	"historical"	0	"Average"	3	0	51	48045.6570995325	5.98068082946913	0.687263046089754	7.64312250220956	0.862053410329925	236.34261841716	3.08257760773098	5.95122668947428	1000.64780852718	946.331164865698	2000.40948865201	2385.46491451036	1331.66646739347	0.466631005066348	0.909508872570099	63.3167781604529	302.018755629424	17.889497575312	0.7533592053417	-0.44697123282884	1.44616800584793	178910.730812883	0.676062992125984	55	2002	574.133333333333	0.0917568320138739	10.6962940061478	85.5482057592214	15	34.8951747766746	0	394	110045	0.87
2690	3527229	90756	"Experiment"	1	false	10	"transport"	0.7	"historical"	0	"Average"	3	0	52	48045.6570995325	5.98068082946913	0.687263046089754	7.64312250220956	0.862053410329925	236.34261841716	3.08257760773098	5.95122668947428	1000.64780852718	946.331164865698	2000.40948865201	2385.46491451036	1331.66646739347	0.466631005066348	0.909508872570099	63.3167781604529	302.018755629424	17.889497575312	0.7533592053417	-0.44697123282884	1.44616800584793	178910.730812883	0.676062992125984	55	2003	629.2	0	99.8863177570965	108.19205698603	20	234.530257573979	0	399	110045	0.87
2697	3527249	90756	"Experiment"	1	false	10	"transport"	0.7	"historical"	0	"Average"	3	0	53	48045.6570995325	5.98068082946913	0.687263046089754	7.64312250220956	0.862053410329925	236.34261841716	3.08257760773098	5.95122668947428	1000.64780852718	946.331164865698	2000.40948865201	2385.46491451036	1331.66646739347	0.466631005066348	0.909508872570099	63.3167781604529	302.018755629424	17.889497575312	0.7533592053417	-0.44697123282884	1.44616800584793	178910.730812883	0.676062992125984	55	2004	396.833333333333	0	116.247953035702	83.7123387681788	27	241.622115184727	0	406	110045	0.87
2702	3527265	90756	"Experiment"	1	false	10	"transport"	0.7	"historical"	0	"Average"	3	0	54	48045.6570995325	5.98068082946913	0.687263046089754	7.64312250220956	0.862053410329925	236.34261841716	3.08257760773098	5.95122668947428	1000.64780852718	946.331164865698	2000.40948865201	2385.46491451036	1331.66646739347	0.466631005066348	0.909508872570099	63.3167781604529	302.018755629424	17.889497575312	0.7533592053417	-0.44697123282884	1.44616800584793	178910.730812883	0.676062992125984	55	2005	549.066666666667	76.7812320329827	47.4957635312306	68.5815820825443	38	230.892581941707	0	417	113894	0.87
2709	3527281	90756	"Experiment"	1	false	10	"transport"	0.7	"historical"	0	"Average"	3	0	55	48045.6570995325	5.98068082946913	0.687263046089754	7.64312250220956	0.862053410329925	236.34261841716	3.08257760773098	5.95122668947428	1000.64780852718	946.331164865698	2000.40948865201	2385.46491451036	1331.66646739347	0.466631005066348	0.909508872570099	63.3167781604529	302.018755629424	17.889497575312	0.7533592053417	-0.44697123282884	1.44616800584793	178910.730812883	0.676062992125984	55	2006	450.666666666667	49.0119475369273	15.7783775977752	69.8521029804512	27	38.849558892728	0	421	119074	0.87
2718	3527300	90756	"Experiment"	1	false	10	"transport"	0.7	"historical"	0	"Average"	3	0	56	48045.6570995325	5.98068082946913	0.687263046089754	7.64312250220956	0.862053410329925	236.34261841716	3.08257760773098	5.95122668947428	1000.64780852718	946.331164865698	2000.40948865201	2385.46491451036	1331.66646739347	0.466631005066348	0.909508872570099	63.3167781604529	302.018755629424	17.889497575312	0.7533592053417	-0.44697123282884	1.44616800584793	178910.730812883	0.676062992125984	55	2007	659.166666666667	0.072380099279621	14.4979804944799	48.505018664797	25	48.1939960762314	0	427	119110	0.87
2726	3527316	90756	"Experiment"	1	false	10	"transport"	0.7	"historical"	0	"Average"	3	0	57	48045.6570995325	5.98068082946913	0.687263046089754	7.64312250220956	0.862053410329925	236.34261841716	3.08257760773098	5.95122668947428	1000.64780852718	946.331164865698	2000.40948865201	2385.46491451036	1331.66646739347	0.466631005066348	0.909508872570099	63.3167781604529	302.018755629424	17.889497575312	0.7533592053417	-0.44697123282884	1.44616800584793	178910.730812883	0.676062992125984	55	2008	550.533333333333	61.3555180705894	125.08106758509	50.7132973021438	32	256.120177763321	0	434	120886	0.87
2735	3527336	90756	"Experiment"	1	false	10	"transport"	0.7	"historical"	0	"Average"	3	0	58	48045.6570995325	5.98068082946913	0.687263046089754	7.64312250220956	0.862053410329925	236.34261841716	3.08257760773098	5.95122668947428	1000.64780852718	946.331164865698	2000.40948865201	2385.46491451036	1331.66646739347	0.466631005066348	0.909508872570099	63.3167781604529	302.018755629424	17.889497575312	0.7533592053417	-0.44697123282884	1.44616800584793	178910.730812883	0.676062992125984	55	2009	545.933333333333	84.1975578104863	31.6636796394302	46.7552763291937	40	59.255359360616	0	446	129859	0.87
2739	3527351	90756	"Experiment"	1	false	10	"transport"	0.7	"historical"	0	"Average"	3	0	59	48045.6570995325	5.98068082946913	0.687263046089754	7.64312250220956	0.862053410329925	236.34261841716	3.08257760773098	5.95122668947428	1000.64780852718	946.331164865698	2000.40948865201	2385.46491451036	1331.66646739347	0.466631005066348	0.909508872570099	63.3167781604529	302.018755629424	17.889497575312	0.7533592053417	-0.44697123282884	1.44616800584793	178910.730812883	0.676062992125984	55	2010	590.6	0.00856761958198109	7.47306784250866	44.6789488903771	12	25.946912697848	0	448	129861	0.87
2746	3527364	90756	"Experiment"	1	false	10	"transport"	0.7	"historical"	0	"Average"	3	0	60	48045.6570995325	5.98068082946913	0.687263046089754	7.64312250220956	0.862053410329925	236.34261841716	3.08257760773098	5.95122668947428	1000.64780852718	946.331164865698	2000.40948865201	2385.46491451036	1331.66646739347	0.466631005066348	0.909508872570099	63.3167781604529	302.018755629424	17.889497575312	0.7533592053417	-0.44697123282884	1.44616800584793	178910.730812883	0.676062992125984	55	2011	370.566666666667	0	104.613659830149	67.2078687242945	12	253.16138648749	0	448	129861	0.87
3015	3528155	90796	"Experiment"	1	false	10	"transport"	0.7	"historical"	0	"Average"	3	0.22	1	48447.0444378238	5.55717857283955	0.688897972066452	8.23996892251871	0.906360354976196	237.424623648716	3.15922754887748	6.71878529464588	986.165033485524	895.632348545489	1977.40094700822	2238.85013611466	1349.42731947118	0.466654050500602	0.933586128976561	63.3035504441356	307.06734395741	17.2827891046354	0.744726175594796	-0.0299553581460156	1.02782792079985	126589.629907035	0.6864	44	1952	978.266666666667	155.536551352101	9.67957118638929	9.97877339559614	76	26.9033734495478	0	100	4805	0.596
3023	3528182	90796	"Experiment"	1	false	10	"transport"	0.7	"historical"	0	"Average"	3	0.22	2	48447.0444378238	5.55717857283955	0.688897972066452	8.23996892251871	0.906360354976196	237.424623648716	3.15922754887748	6.71878529464588	986.165033485524	895.632348545489	1977.40094700822	2238.85013611466	1349.42731947118	0.466654050500602	0.933586128976561	63.3035504441356	307.06734395741	17.2827891046354	0.744726175594796	-0.0299553581460156	1.02782792079985	126589.629907035	0.6864	44	1953	394.333333333333	31.9891958435264	28.6895076020172	14.7006700057423	96	38.820287542056	0	133	8504	0.596
3033	3528209	90796	"Experiment"	1	false	10	"transport"	0.7	"historical"	0	"Average"	3	0.22	3	48447.0444378238	5.55717857283955	0.688897972066452	8.23996892251871	0.906360354976196	237.424623648716	3.15922754887748	6.71878529464588	986.165033485524	895.632348545489	1977.40094700822	2238.85013611466	1349.42731947118	0.466654050500602	0.933586128976561	63.3035504441356	307.06734395741	17.2827891046354	0.744726175594796	-0.0299553581460156	1.02782792079985	126589.629907035	0.6864	44	1954	754.766666666667	114.023817737423	7.13949576348727	14.1158452423739	74	25.519996422847	0	155	20521	0.596
3041	3528236	90796	"Experiment"	1	false	10	"transport"	0.7	"historical"	0	"Average"	3	0.22	4	48447.0444378238	5.55717857283955	0.688897972066452	8.23996892251871	0.906360354976196	237.424623648716	3.15922754887748	6.71878529464588	986.165033485524	895.632348545489	1977.40094700822	2238.85013611466	1349.42731947118	0.466654050500602	0.933586128976561	63.3035504441356	307.06734395741	17.2827891046354	0.744726175594796	-0.0299553581460156	1.02782792079985	126589.629907035	0.6864	44	1955	554.766666666667	68.4747786771003	14.6714522756481	15.0450067068855	54	28.3129588101069	0	163	28800	0.596
3050	3528261	90796	"Experiment"	1	false	10	"transport"	0.7	"historical"	0	"Average"	3	0.22	5	48447.0444378238	5.55717857283955	0.688897972066452	8.23996892251871	0.906360354976196	237.424623648716	3.15922754887748	6.71878529464588	986.165033485524	895.632348545489	1977.40094700822	2238.85013611466	1349.42731947118	0.466654050500602	0.933586128976561	63.3035504441356	307.06734395741	17.2827891046354	0.744726175594796	-0.0299553581460156	1.02782792079985	126589.629907035	0.6864	44	1956	578.5	73.7765942801262	10.501277283268	15.2504332311051	57	28.8063925611852	0	181	36085	0.596
3060	3528287	90796	"Experiment"	1	false	10	"transport"	0.7	"historical"	0	"Average"	3	0.22	6	48447.0444378238	5.55717857283955	0.688897972066452	8.23996892251871	0.906360354976196	237.424623648716	3.15922754887748	6.71878529464588	986.165033485524	895.632348545489	1977.40094700822	2238.85013611466	1349.42731947118	0.466654050500602	0.933586128976561	63.3035504441356	307.06734395741	17.2827891046354	0.744726175594796	-0.0299553581460156	1.02782792079985	126589.629907035	0.6864	44	1957	630.566666666667	86.4241230775241	11.1119478268161	10.8560432873049	60	28.1129994731815	0	198	45358	0.596
3067	3528312	90796	"Experiment"	1	false	10	"transport"	0.7	"historical"	0	"Average"	3	0.22	7	48447.0444378238	5.55717857283955	0.688897972066452	8.23996892251871	0.906360354976196	237.424623648716	3.15922754887748	6.71878529464588	986.165033485524	895.632348545489	1977.40094700822	2238.85013611466	1349.42731947118	0.466654050500602	0.933586128976561	63.3035504441356	307.06734395741	17.2827891046354	0.744726175594796	-0.0299553581460156	1.02782792079985	126589.629907035	0.6864	44	1958	603.433333333333	80.1917965462981	11.4032255652622	11.9219757377486	62	32.0573974152986	0	222	54491	0.596
3076	3528335	90796	"Experiment"	1	false	10	"transport"	0.7	"historical"	0	"Average"	3	0.22	8	48447.0444378238	5.55717857283955	0.688897972066452	8.23996892251871	0.906360354976196	237.424623648716	3.15922754887748	6.71878529464588	986.165033485524	895.632348545489	1977.40094700822	2238.85013611466	1349.42731947118	0.466654050500602	0.933586128976561	63.3035504441356	307.06734395741	17.2827891046354	0.744726175594796	-0.0299553581460156	1.02782792079985	126589.629907035	0.6864	44	1959	409.233333333333	35.0277668629003	10.8454463198708	10.9654742488043	42	29.0271298057004	0	236	59650	0.596
3085	3528360	90796	"Experiment"	1	false	10	"transport"	0.7	"historical"	0	"Average"	3	0.22	9	48447.0444378238	5.55717857283955	0.688897972066452	8.23996892251871	0.906360354976196	237.424623648716	3.15922754887748	6.71878529464588	986.165033485524	895.632348545489	1977.40094700822	2238.85013611466	1349.42731947118	0.466654050500602	0.933586128976561	63.3035504441356	307.06734395741	17.2827891046354	0.744726175594796	-0.0299553581460156	1.02782792079985	126589.629907035	0.6864	44	1960	640.5	85.3580348975672	7.77943971280786	10.2850148561893	55	26.075083491759	0	255	63630	0.596
3096	3528387	90796	"Experiment"	1	false	10	"transport"	0.7	"historical"	0	"Average"	3	0.22	10	48447.0444378238	5.55717857283955	0.688897972066452	8.23996892251871	0.906360354976196	237.424623648716	3.15922754887748	6.71878529464588	986.165033485524	895.632348545489	1977.40094700822	2238.85013611466	1349.42731947118	0.466654050500602	0.933586128976561	63.3035504441356	307.06734395741	17.2827891046354	0.744726175594796	-0.0299553581460156	1.02782792079985	126589.629907035	0.6864	44	1961	476.566666666667	49.6227842693477	14.9056534037376	11.2334412504196	47	31.9219743128047	0	264	69846	0.596
3104	3528411	90796	"Experiment"	1	false	10	"transport"	0.7	"historical"	0	"Average"	3	0.22	11	48447.0444378238	5.55717857283955	0.688897972066452	8.23996892251871	0.906360354976196	237.424623648716	3.15922754887748	6.71878529464588	986.165033485524	895.632348545489	1977.40094700822	2238.85013611466	1349.42731947118	0.466654050500602	0.933586128976561	63.3035504441356	307.06734395741	17.2827891046354	0.744726175594796	-0.0299553581460156	1.02782792079985	126589.629907035	0.6864	44	1962	604.5	76.3917710478202	9.91685885335446	10.8618495724427	51	26.5363506454485	0	271	73822	0.596
3112	3528435	90796	"Experiment"	1	false	10	"transport"	0.7	"historical"	0	"Average"	3	0.22	12	48447.0444378238	5.55717857283955	0.688897972066452	8.23996892251871	0.906360354976196	237.424623648716	3.15922754887748	6.71878529464588	986.165033485524	895.632348545489	1977.40094700822	2238.85013611466	1349.42731947118	0.466654050500602	0.933586128976561	63.3035504441356	307.06734395741	17.2827891046354	0.744726175594796	-0.0299553581460156	1.02782792079985	126589.629907035	0.6864	44	1963	376.7	7.50407693911032	14.9032761829637	11.8763070382159	65	31.5075444466822	0	286	74107	0.596
3121	3528460	90796	"Experiment"	1	false	10	"transport"	0.7	"historical"	0	"Average"	3	0.22	13	48447.0444378238	5.55717857283955	0.688897972066452	8.23996892251871	0.906360354976196	237.424623648716	3.15922754887748	6.71878529464588	986.165033485524	895.632348545489	1977.40094700822	2238.85013611466	1349.42731947118	0.466654050500602	0.933586128976561	63.3035504441356	307.06734395741	17.2827891046354	0.744726175594796	-0.0299553581460156	1.02782792079985	126589.629907035	0.6864	44	1964	503.433333333333	56.7829672748305	27.1602581090296	16.7215116372714	48	47.9584513638287	0	295	81150	0.596
3130	3528483	90796	"Experiment"	1	false	10	"transport"	0.7	"historical"	0	"Average"	3	0.22	14	48447.0444378238	5.55717857283955	0.688897972066452	8.23996892251871	0.906360354976196	237.424623648716	3.15922754887748	6.71878529464588	986.165033485524	895.632348545489	1977.40094700822	2238.85013611466	1349.42731947118	0.466654050500602	0.933586128976561	63.3035504441356	307.06734395741	17.2827891046354	0.744726175594796	-0.0299553581460156	1.02782792079985	126589.629907035	0.6864	44	1965	466.2	48.1333756329217	9.40491801565019	15.3463277902495	44	28.2473444577204	0	310	86833	0.596
3137	3528507	90796	"Experiment"	1	false	10	"transport"	0.7	"historical"	0	"Average"	3	0.22	15	48447.0444378238	5.55717857283955	0.688897972066452	8.23996892251871	0.906360354976196	237.424623648716	3.15922754887748	6.71878529464588	986.165033485524	895.632348545489	1977.40094700822	2238.85013611466	1349.42731947118	0.466654050500602	0.933586128976561	63.3035504441356	307.06734395741	17.2827891046354	0.744726175594796	-0.0299553581460156	1.02782792079985	126589.629907035	0.6864	44	1966	636.6	86.0976965737801	8.83617038740131	15.0761556737612	59	27.8072517737108	0	325	91787	0.596
3146	3528529	90796	"Experiment"	1	false	10	"transport"	0.7	"historical"	0	"Average"	3	0.22	16	48447.0444378238	5.55717857283955	0.688897972066452	8.23996892251871	0.906360354976196	237.424623648716	3.15922754887748	6.71878529464588	986.165033485524	895.632348545489	1977.40094700822	2238.85013611466	1349.42731947118	0.466654050500602	0.933586128976561	63.3035504441356	307.06734395741	17.2827891046354	0.744726175594796	-0.0299553581460156	1.02782792079985	126589.629907035	0.6864	44	1967	276.466666666667	5.69705153897268	13.1553711111701	14.6391794058128	69	29.9072900417207	0	346	93359	0.596
3154	3528547	90796	"Experiment"	1	false	10	"transport"	0.7	"historical"	0	"Average"	3	0.22	17	48447.0444378238	5.55717857283955	0.688897972066452	8.23996892251871	0.906360354976196	237.424623648716	3.15922754887748	6.71878529464588	986.165033485524	895.632348545489	1977.40094700822	2238.85013611466	1349.42731947118	0.466654050500602	0.933586128976561	63.3035504441356	307.06734395741	17.2827891046354	0.744726175594796	-0.0299553581460156	1.02782792079985	126589.629907035	0.6864	44	1968	569.066666666667	71.8701745549086	4.07882550222867	8.86882125411256	59	25.6201396292775	0	358	100983	0.596
3165	3528569	90796	"Experiment"	1	false	10	"transport"	0.7	"historical"	0	"Average"	3	0.22	18	48447.0444378238	5.55717857283955	0.688897972066452	8.23996892251871	0.906360354976196	237.424623648716	3.15922754887748	6.71878529464588	986.165033485524	895.632348545489	1977.40094700822	2238.85013611466	1349.42731947118	0.466654050500602	0.933586128976561	63.3035504441356	307.06734395741	17.2827891046354	0.744726175594796	-0.0299553581460156	1.02782792079985	126589.629907035	0.6864	44	1969	389.166666666667	29.1203648397694	10.6181628593046	9.17213246502615	83	27.8025546716418	0	382	102802	0.596
3172	3528587	90796	"Experiment"	1	false	10	"transport"	0.7	"historical"	0	"Average"	3	0.22	19	48447.0444378238	5.55717857283955	0.688897972066452	8.23996892251871	0.906360354976196	237.424623648716	3.15922754887748	6.71878529464588	986.165033485524	895.632348545489	1977.40094700822	2238.85013611466	1349.42731947118	0.466654050500602	0.933586128976561	63.3035504441356	307.06734395741	17.2827891046354	0.744726175594796	-0.0299553581460156	1.02782792079985	126589.629907035	0.6864	44	1970	405.666666666667	34.1628082258433	8.6045569507478	9.11422910586278	42	25.2331927701118	0	394	107738	0.596
3181	3528613	90796	"Experiment"	1	false	10	"transport"	0.7	"historical"	0	"Average"	3	0.22	20	48447.0444378238	5.55717857283955	0.688897972066452	8.23996892251871	0.906360354976196	237.424623648716	3.15922754887748	6.71878529464588	986.165033485524	895.632348545489	1977.40094700822	2238.85013611466	1349.42731947118	0.466654050500602	0.933586128976561	63.3035504441356	307.06734395741	17.2827891046354	0.744726175594796	-0.0299553581460156	1.02782792079985	126589.629907035	0.6864	44	1971	740.266666666667	91.5429852141034	7.78031587307619	7.7704652963393	51	26.4099695454793	0	407	110347	0.596
3194	3528647	90796	"Experiment"	1	false	10	"transport"	0.7	"historical"	0	"Average"	3	0.22	21	48447.0444378238	5.55717857283955	0.688897972066452	8.23996892251871	0.906360354976196	237.424623648716	3.15922754887748	6.71878529464588	986.165033485524	895.632348545489	1977.40094700822	2238.85013611466	1349.42731947118	0.466654050500602	0.933586128976561	63.3035504441356	307.06734395741	17.2827891046354	0.744726175594796	-0.0299553581460156	1.02782792079985	126589.629907035	0.6864	44	1972	210.466666666667	0	33.4631444046381	15.1165450219417	48	48.6639534695458	0	419	110347	0.596
3206	3528676	90796	"Experiment"	1	false	10	"transport"	0.7	"historical"	0	"Average"	3	0.22	22	48447.0444378238	5.55717857283955	0.688897972066452	8.23996892251871	0.906360354976196	237.424623648716	3.15922754887748	6.71878529464588	986.165033485524	895.632348545489	1977.40094700822	2238.85013611466	1349.42731947118	0.466654050500602	0.933586128976561	63.3035504441356	307.06734395741	17.2827891046354	0.744726175594796	-0.0299553581460156	1.02782792079985	126589.629907035	0.6864	44	1973	778	110.087550665496	0.122851455772339	12.4927171710586	61	75.2218514210527	0	432	114042	0.596
3218	3528705	90796	"Experiment"	1	false	10	"transport"	0.7	"historical"	0	"Average"	3	0.22	23	48447.0444378238	5.55717857283955	0.688897972066452	8.23996892251871	0.906360354976196	237.424623648716	3.15922754887748	6.71878529464588	986.165033485524	895.632348545489	1977.40094700822	2238.85013611466	1349.42731947118	0.466654050500602	0.933586128976561	63.3035504441356	307.06734395741	17.2827891046354	0.744726175594796	-0.0299553581460156	1.02782792079985	126589.629907035	0.6864	44	1974	871.9	142.922116940648	24.4561331705875	16.4556112260185	84	35.6545070927467	0	457	124389	0.596
3228	3528730	90796	"Experiment"	1	false	10	"transport"	0.7	"historical"	0	"Average"	3	0.22	24	48447.0444378238	5.55717857283955	0.688897972066452	8.23996892251871	0.906360354976196	237.424623648716	3.15922754887748	6.71878529464588	986.165033485524	895.632348545489	1977.40094700822	2238.85013611466	1349.42731947118	0.466654050500602	0.933586128976561	63.3035504441356	307.06734395741	17.2827891046354	0.744726175594796	-0.0299553581460156	1.02782792079985	126589.629907035	0.6864	44	1975	542.466666666667	65.4398180035945	14.8924030124514	18.2336330108623	53	32.4071793056461	0	471	132087	0.596
3240	3528758	90796	"Experiment"	1	false	10	"transport"	0.7	"historical"	0	"Average"	3	0.22	25	48447.0444378238	5.55717857283955	0.688897972066452	8.23996892251871	0.906360354976196	237.424623648716	3.15922754887748	6.71878529464588	986.165033485524	895.632348545489	1977.40094700822	2238.85013611466	1349.42731947118	0.466654050500602	0.933586128976561	63.3035504441356	307.06734395741	17.2827891046354	0.744726175594796	-0.0299553581460156	1.02782792079985	126589.629907035	0.6864	44	1976	721.833333333333	108.019353981986	10.510748594784	12.4955340583988	76	28.2540748165225	0	500	140576	0.596
3251	3528786	90796	"Experiment"	1	false	10	"transport"	0.7	"historical"	0	"Average"	3	0.22	26	48447.0444378238	5.55717857283955	0.688897972066452	8.23996892251871	0.906360354976196	237.424623648716	3.15922754887748	6.71878529464588	986.165033485524	895.632348545489	1977.40094700822	2238.85013611466	1349.42731947118	0.466654050500602	0.933586128976561	63.3035504441356	307.06734395741	17.2827891046354	0.744726175594796	-0.0299553581460156	1.02782792079985	126589.629907035	0.6864	44	1977	746.466666666667	112.828950601902	12.531496476208	15.5976953135077	72	28.4244673693818	0	522	151529	0.596
3260	3528811	90796	"Experiment"	1	false	10	"transport"	0.7	"historical"	0	"Average"	3	0.22	27	48447.0444378238	5.55717857283955	0.688897972066452	8.23996892251871	0.906360354976196	237.424623648716	3.15922754887748	6.71878529464588	986.165033485524	895.632348545489	1977.40094700822	2238.85013611466	1349.42731947118	0.466654050500602	0.933586128976561	63.3035504441356	307.06734395741	17.2827891046354	0.744726175594796	-0.0299553581460156	1.02782792079985	126589.629907035	0.6864	44	1978	509.566666666667	58.070846564702	13.7924760147708	12.9317810245536	53	29.7740658731053	0	539	158903	0.596
3272	3528837	90796	"Experiment"	1	false	10	"transport"	0.7	"historical"	0	"Average"	3	0.22	28	48447.0444378238	5.55717857283955	0.688897972066452	8.23996892251871	0.906360354976196	237.424623648716	3.15922754887748	6.71878529464588	986.165033485524	895.632348545489	1977.40094700822	2238.85013611466	1349.42731947118	0.466654050500602	0.933586128976561	63.3035504441356	307.06734395741	17.2827891046354	0.744726175594796	-0.0299553581460156	1.02782792079985	126589.629907035	0.6864	44	1979	607.6	80.123562133966	9.67406133670007	11.6271956056157	57	26.3102867752574	0	551	164443	0.596
3283	3528865	90796	"Experiment"	1	false	10	"transport"	0.7	"historical"	0	"Average"	3	0.22	29	48447.0444378238	5.55717857283955	0.688897972066452	8.23996892251871	0.906360354976196	237.424623648716	3.15922754887748	6.71878529464588	986.165033485524	895.632348545489	1977.40094700822	2238.85013611466	1349.42731947118	0.466654050500602	0.933586128976561	63.3035504441356	307.06734395741	17.2827891046354	0.744726175594796	-0.0299553581460156	1.02782792079985	126589.629907035	0.6864	44	1980	752.7	114.229688459845	12.0276664819173	12.006425077399	71	30.3749203532755	0	571	172800	0.596
3292	3528888	90796	"Experiment"	1	false	10	"transport"	0.7	"historical"	0	"Average"	3	0.22	30	48447.0444378238	5.55717857283955	0.688897972066452	8.23996892251871	0.906360354976196	237.424623648716	3.15922754887748	6.71878529464588	986.165033485524	895.632348545489	1977.40094700822	2238.85013611466	1349.42731947118	0.466654050500602	0.933586128976561	63.3035504441356	307.06734395741	17.2827891046354	0.744726175594796	-0.0299553581460156	1.02782792079985	126589.629907035	0.6864	44	1981	336.666666666667	18.3037895440388	13.9021950816537	12.3490997287605	86	30.8474994953273	0	592	175184	0.596
3304	3528919	90796	"Experiment"	1	false	10	"transport"	0.7	"historical"	0	"Average"	3	0.22	31	48447.0444378238	5.55717857283955	0.688897972066452	8.23996892251871	0.906360354976196	237.424623648716	3.15922754887748	6.71878529464588	986.165033485524	895.632348545489	1977.40094700822	2238.85013611466	1349.42731947118	0.466654050500602	0.933586128976561	63.3035504441356	307.06734395741	17.2827891046354	0.744726175594796	-0.0299553581460156	1.02782792079985	126589.629907035	0.6864	44	1982	188.533333333333	0	6.3611181926415	10.4912602732281	70	24.7904303414838	0	615	175184	0.596
3312	3528940	90796	"Experiment"	1	false	10	"transport"	0.7	"historical"	0	"Average"	3	0.22	32	48447.0444378238	5.55717857283955	0.688897972066452	8.23996892251871	0.906360354976196	237.424623648716	3.15922754887748	6.71878529464588	986.165033485524	895.632348545489	1977.40094700822	2238.85013611466	1349.42731947118	0.466654050500602	0.933586128976561	63.3035504441356	307.06734395741	17.2827891046354	0.744726175594796	-0.0299553581460156	1.02782792079985	126589.629907035	0.6864	44	1983	416.533333333333	36.7222203624973	0.0407043433512995	8.08292102489094	40	92.1669903900206	0	631	180349	0.596
3321	3528963	90796	"Experiment"	1	false	10	"transport"	0.7	"historical"	0	"Average"	3	0.22	33	48447.0444378238	5.55717857283955	0.688897972066452	8.23996892251871	0.906360354976196	237.424623648716	3.15922754887748	6.71878529464588	986.165033485524	895.632348545489	1977.40094700822	2238.85013611466	1349.42731947118	0.466654050500602	0.933586128976561	63.3035504441356	307.06734395741	17.2827891046354	0.744726175594796	-0.0299553581460156	1.02782792079985	126589.629907035	0.6864	44	1984	742.033333333333	95.3066213296796	7.92300891525399	7.05675663322513	57	28.3901412521614	0	650	183053	0.596
3329	3528983	90796	"Experiment"	1	false	10	"transport"	0.7	"historical"	0	"Average"	3	0.22	34	48447.0444378238	5.55717857283955	0.688897972066452	8.23996892251871	0.906360354976196	237.424623648716	3.15922754887748	6.71878529464588	986.165033485524	895.632348545489	1977.40094700822	2238.85013611466	1349.42731947118	0.466654050500602	0.933586128976561	63.3035504441356	307.06734395741	17.2827891046354	0.744726175594796	-0.0299553581460156	1.02782792079985	126589.629907035	0.6864	44	1985	433.625237260548	40.5146429244834	30.195317992118	11.1300373608412	48	40.6883583202893	0	663	188784	0.596
3337	3529004	90796	"Experiment"	1	false	10	"transport"	0.7	"historical"	0	"Average"	3	0.22	35	48447.0444378238	5.55717857283955	0.688897972066452	8.23996892251871	0.906360354976196	237.424623648716	3.15922754887748	6.71878529464588	986.165033485524	895.632348545489	1977.40094700822	2238.85013611466	1349.42731947118	0.466654050500602	0.933586128976561	63.3035504441356	307.06734395741	17.2827891046354	0.744726175594796	-0.0299553581460156	1.02782792079985	126589.629907035	0.6864	44	1986	265.390301406114	2.49425410140005	8.27170528545904	11.6076841340456	59	24.0973789796389	0	678	189333	0.596
3351	3529036	90796	"Experiment"	1	false	10	"transport"	0.7	"historical"	0	"Average"	3	0.22	36	48447.0444378238	5.55717857283955	0.688897972066452	8.23996892251871	0.906360354976196	237.424623648716	3.15922754887748	6.71878529464588	986.165033485524	895.632348545489	1977.40094700822	2238.85013611466	1349.42731947118	0.466654050500602	0.933586128976561	63.3035504441356	307.06734395741	17.2827891046354	0.744726175594796	-0.0299553581460156	1.02782792079985	126589.629907035	0.6864	44	1987	716.833333333333	106.441736181313	4.54804743699116	12.7345199074555	70	26.2441121568917	0	696	197761	0.596
3359	3529058	90796	"Experiment"	1	false	10	"transport"	0.7	"historical"	0	"Average"	3	0.22	37	48447.0444378238	5.55717857283955	0.688897972066452	8.23996892251871	0.906360354976196	237.424623648716	3.15922754887748	6.71878529464588	986.165033485524	895.632348545489	1977.40094700822	2238.85013611466	1349.42731947118	0.466654050500602	0.933586128976561	63.3035504441356	307.06734395741	17.2827891046354	0.744726175594796	-0.0299553581460156	1.02782792079985	126589.629907035	0.6864	44	1988	389.366666666667	27.9307124882322	12.784844342942	13.9499787643775	89	29.0997811433644	0	715	199223	0.596
3368	3529081	90796	"Experiment"	1	false	10	"transport"	0.7	"historical"	0	"Average"	3	0.22	38	48447.0444378238	5.55717857283955	0.688897972066452	8.23996892251871	0.906360354976196	237.424623648716	3.15922754887748	6.71878529464588	986.165033485524	895.632348545489	1977.40094700822	2238.85013611466	1349.42731947118	0.466654050500602	0.933586128976561	63.3035504441356	307.06734395741	17.2827891046354	0.744726175594796	-0.0299553581460156	1.02782792079985	126589.629907035	0.6864	44	1989	438.366666666667	41.5332080634159	9.87053993820849	8.86878425090018	44	24.9371058300256	0	729	204705	0.596
3378	3529103	90796	"Experiment"	1	false	10	"transport"	0.7	"historical"	0	"Average"	3	0.22	39	48447.0444378238	5.55717857283955	0.688897972066452	8.23996892251871	0.906360354976196	237.424623648716	3.15922754887748	6.71878529464588	986.165033485524	895.632348545489	1977.40094700822	2238.85013611466	1349.42731947118	0.466654050500602	0.933586128976561	63.3035504441356	307.06734395741	17.2827891046354	0.744726175594796	-0.0299553581460156	1.02782792079985	126589.629907035	0.6864	44	1990	300.166666666667	6.64008465603017	8.43987202817617	8.91082593657946	58	26.7764924263506	0	743	205371	0.596
3387	3529129	90796	"Experiment"	1	false	10	"transport"	0.7	"historical"	0	"Average"	3	0.22	40	48447.0444378238	5.55717857283955	0.688897972066452	8.23996892251871	0.906360354976196	237.424623648716	3.15922754887748	6.71878529464588	986.165033485524	895.632348545489	1977.40094700822	2238.85013611466	1349.42731947118	0.466654050500602	0.933586128976561	63.3035504441356	307.06734395741	17.2827891046354	0.744726175594796	-0.0299553581460156	1.02782792079985	126589.629907035	0.6864	44	1991	155.133333333333	0	8.92615274734099	10.0053522641669	51	28.3968400551732	0	755	205371	0.596
3399	3529158	90796	"Experiment"	1	false	10	"transport"	0.7	"historical"	0	"Average"	3	0.22	41	48447.0444378238	5.55717857283955	0.688897972066452	8.23996892251871	0.906360354976196	237.424623648716	3.15922754887748	6.71878529464588	986.165033485524	895.632348545489	1977.40094700822	2238.85013611466	1349.42731947118	0.466654050500602	0.933586128976561	63.3035504441356	307.06734395741	17.2827891046354	0.744726175594796	-0.0299553581460156	1.02782792079985	126589.629907035	0.6864	44	1992	519.5	60.1092506111245	0.0641046043498802	6.82516732951888	55	64.8972336096928	0	775	212536	0.596
3406	3529181	90796	"Experiment"	1	false	10	"transport"	0.7	"historical"	0	"Average"	3	0.22	42	48447.0444378238	5.55717857283955	0.688897972066452	8.23996892251871	0.906360354976196	237.424623648716	3.15922754887748	6.71878529464588	986.165033485524	895.632348545489	1977.40094700822	2238.85013611466	1349.42731947118	0.466654050500602	0.933586128976561	63.3035504441356	307.06734395741	17.2827891046354	0.744726175594796	-0.0299553581460156	1.02782792079985	126589.629907035	0.6864	44	1993	405.066666666667	33.5690728133979	10.0592849700558	6.87235358748072	41	25.4430731420468	0	786	217082	0.596
3414	3529202	90796	"Experiment"	1	false	10	"transport"	0.7	"historical"	0	"Average"	3	0.22	43	48447.0444378238	5.55717857283955	0.688897972066452	8.23996892251871	0.906360354976196	237.424623648716	3.15922754887748	6.71878529464588	986.165033485524	895.632348545489	1977.40094700822	2238.85013611466	1349.42731947118	0.466654050500602	0.933586128976561	63.3035504441356	307.06734395741	17.2827891046354	0.744726175594796	-0.0299553581460156	1.02782792079985	126589.629907035	0.6864	44	1994	495.566666666667	47.4291249311365	8.16926680654015	6.80470228207171	38	26.0637076740095	0	791	219112	0.596
3422	3529228	90796	"Experiment"	1	false	10	"transport"	0.7	"historical"	0	"Average"	3	0.22	44	48447.0444378238	5.55717857283955	0.688897972066452	8.23996892251871	0.906360354976196	237.424623648716	3.15922754887748	6.71878529464588	986.165033485524	895.632348545489	1977.40094700822	2238.85013611466	1349.42731947118	0.466654050500602	0.933586128976561	63.3035504441356	307.06734395741	17.2827891046354	0.744726175594796	-0.0299553581460156	1.02782792079985	126589.629907035	0.6864	44	1995	571.2	66.8867338483401	16.8198139266275	8.77811757689334	49	35.8424426087875	0	802	222001	0.596
3430	3529256	90796	"Experiment"	1	false	10	"transport"	0.7	"historical"	0	"Average"	3	0.22	45	48447.0444378238	5.55717857283955	0.688897972066452	8.23996892251871	0.906360354976196	237.424623648716	3.15922754887748	6.71878529464588	986.165033485524	895.632348545489	1977.40094700822	2238.85013611466	1349.42731947118	0.466654050500602	0.933586128976561	63.3035504441356	307.06734395741	17.2827891046354	0.744726175594796	-0.0299553581460156	1.02782792079985	126589.629907035	0.6864	44	1996	780.966666666667	110.134972286061	16.2210400637241	12.8173514417369	58	30.0642582317346	0	812	225623	0.596
3439	3529281	90796	"Experiment"	1	false	10	"transport"	0.7	"historical"	0	"Average"	3	0.22	46	48447.0444378238	5.55717857283955	0.688897972066452	8.23996892251871	0.906360354976196	237.424623648716	3.15922754887748	6.71878529464588	986.165033485524	895.632348545489	1977.40094700822	2238.85013611466	1349.42731947118	0.466654050500602	0.933586128976561	63.3035504441356	307.06734395741	17.2827891046354	0.744726175594796	-0.0299553581460156	1.02782792079985	126589.629907035	0.6864	44	1997	320.3	13.7693739465355	25.0209363131765	16.5577642775171	74	40.902998981733	0	828	226832	0.596
3447	3529309	90796	"Experiment"	1	false	10	"transport"	0.7	"historical"	0	"Average"	3	0.22	47	48447.0444378238	5.55717857283955	0.688897972066452	8.23996892251871	0.906360354976196	237.424623648716	3.15922754887748	6.71878529464588	986.165033485524	895.632348545489	1977.40094700822	2238.85013611466	1349.42731947118	0.466654050500602	0.933586128976561	63.3035504441356	307.06734395741	17.2827891046354	0.744726175594796	-0.0299553581460156	1.02782792079985	126589.629907035	0.6864	44	1998	440.9705	42.7368440322331	6.87986675072568	16.2354142635635	44	24.6696575312496	0	840	232439	0.596
3456	3529336	90796	"Experiment"	1	false	10	"transport"	0.7	"historical"	0	"Average"	3	0.22	48	48447.0444378238	5.55717857283955	0.688897972066452	8.23996892251871	0.906360354976196	237.424623648716	3.15922754887748	6.71878529464588	986.165033485524	895.632348545489	1977.40094700822	2238.85013611466	1349.42731947118	0.466654050500602	0.933586128976561	63.3035504441356	307.06734395741	17.2827891046354	0.744726175594796	-0.0299553581460156	1.02782792079985	126589.629907035	0.6864	44	1999	960.333333333333	4.06321433874917	8.03363885231596	14.0388704949856	58	27.5128376857458	0	854	232565	0.596
3464	3529362	90796	"Experiment"	1	false	10	"transport"	0.7	"historical"	0	"Average"	3	0.22	49	48447.0444378238	5.55717857283955	0.688897972066452	8.23996892251871	0.906360354976196	237.424623648716	3.15922754887748	6.71878529464588	986.165033485524	895.632348545489	1977.40094700822	2238.85013611466	1349.42731947118	0.466654050500602	0.933586128976561	63.3035504441356	307.06734395741	17.2827891046354	0.744726175594796	-0.0299553581460156	1.02782792079985	126589.629907035	0.6864	44	2000	601.266666666667	79.2215084214053	175.743334082105	53.9194439995807	62	264.843250267276	0	870	240411	0.596
3473	3529386	90796	"Experiment"	1	false	10	"transport"	0.7	"historical"	0	"Average"	3	0.22	50	48447.0444378238	5.55717857283955	0.688897972066452	8.23996892251871	0.906360354976196	237.424623648716	3.15922754887748	6.71878529464588	986.165033485524	895.632348545489	1977.40094700822	2238.85013611466	1349.42731947118	0.466654050500602	0.933586128976561	63.3035504441356	307.06734395741	17.2827891046354	0.744726175594796	-0.0299553581460156	1.02782792079985	126589.629907035	0.6864	44	2001	520.1	60.5583162576741	11.3022468139659	50.489771624778	49	26.9729025848309	0	879	247871	0.596
3479	3529408	90796	"Experiment"	1	false	10	"transport"	0.7	"historical"	0	"Average"	3	0.22	51	48447.0444378238	5.55717857283955	0.688897972066452	8.23996892251871	0.906360354976196	237.424623648716	3.15922754887748	6.71878529464588	986.165033485524	895.632348545489	1977.40094700822	2238.85013611466	1349.42731947118	0.466654050500602	0.933586128976561	63.3035504441356	307.06734395741	17.2827891046354	0.744726175594796	-0.0299553581460156	1.02782792079985	126589.629907035	0.6864	44	2002	574.133333333333	73.3112936908068	9.79781532978122	51.2192587695419	57	29.956200915435	0	897	256079	0.596
3486	3529433	90796	"Experiment"	1	false	10	"transport"	0.7	"historical"	0	"Average"	3	0.22	52	48447.0444378238	5.55717857283955	0.688897972066452	8.23996892251871	0.906360354976196	237.424623648716	3.15922754887748	6.71878529464588	986.165033485524	895.632348545489	1977.40094700822	2238.85013611466	1349.42731947118	0.466654050500602	0.933586128976561	63.3035504441356	307.06734395741	17.2827891046354	0.744726175594796	-0.0299553581460156	1.02782792079985	126589.629907035	0.6864	44	2003	629.2	84.7303322526724	10.4912838918739	51.8336700294314	57	29.1583467265623	0	907	261971	0.596
3495	3529458	90796	"Experiment"	1	false	10	"transport"	0.7	"historical"	0	"Average"	3	0.22	53	48447.0444378238	5.55717857283955	0.688897972066452	8.23996892251871	0.906360354976196	237.424623648716	3.15922754887748	6.71878529464588	986.165033485524	895.632348545489	1977.40094700822	2238.85013611466	1349.42731947118	0.466654050500602	0.933586128976561	63.3035504441356	307.06734395741	17.2827891046354	0.744726175594796	-0.0299553581460156	1.02782792079985	126589.629907035	0.6864	44	2004	396.833333333333	12.1860249286708	12.7102795417837	11.0754063943512	68	30.7793752526759	0	918	262380	0.596
3501	3529482	90796	"Experiment"	1	false	10	"transport"	0.7	"historical"	0	"Average"	3	0.22	54	48447.0444378238	5.55717857283955	0.688897972066452	8.23996892251871	0.906360354976196	237.424623648716	3.15922754887748	6.71878529464588	986.165033485524	895.632348545489	1977.40094700822	2238.85013611466	1349.42731947118	0.466654050500602	0.933586128976561	63.3035504441356	307.06734395741	17.2827891046354	0.744726175594796	-0.0299553581460156	1.02782792079985	126589.629907035	0.6864	44	2005	549.066666666667	66.9486524979455	27.4989197835948	15.1245746367584	61	53.1250099095042	0	931	270319	0.596
3509	3529506	90796	"Experiment"	1	false	10	"transport"	0.7	"historical"	0	"Average"	3	0.22	55	48447.0444378238	5.55717857283955	0.688897972066452	8.23996892251871	0.906360354976196	237.424623648716	3.15922754887748	6.71878529464588	986.165033485524	895.632348545489	1977.40094700822	2238.85013611466	1349.42731947118	0.466654050500602	0.933586128976561	63.3035504441356	307.06734395741	17.2827891046354	0.744726175594796	-0.0299553581460156	1.02782792079985	126589.629907035	0.6864	44	2006	450.666666666667	44.440935399448	10.581200669613	15.3204209717163	44	24.4468516644745	0	939	276331	0.596
3519	3529532	90796	"Experiment"	1	false	10	"transport"	0.7	"historical"	0	"Average"	3	0.22	56	48447.0444378238	5.55717857283955	0.688897972066452	8.23996892251871	0.906360354976196	237.424623648716	3.15922754887748	6.71878529464588	986.165033485524	895.632348545489	1977.40094700822	2238.85013611466	1349.42731947118	0.466654050500602	0.933586128976561	63.3035504441356	307.06734395741	17.2827891046354	0.744726175594796	-0.0299553581460156	1.02782792079985	126589.629907035	0.6864	44	2007	659.166666666667	86.6638771200015	8.67179460228519	14.8655486493192	52	28.5710740144781	0	951	279998	0.596
3527	3529558	90796	"Experiment"	1	false	10	"transport"	0.7	"historical"	0	"Average"	3	0.22	57	48447.0444378238	5.55717857283955	0.688897972066452	8.23996892251871	0.906360354976196	237.424623648716	3.15922754887748	6.71878529464588	986.165033485524	895.632348545489	1977.40094700822	2238.85013611466	1349.42731947118	0.466654050500602	0.933586128976561	63.3035504441356	307.06734395741	17.2827891046354	0.744726175594796	-0.0299553581460156	1.02782792079985	126589.629907035	0.6864	44	2008	550.533333333333	67.6405082919993	18.2620683413799	16.2534958492182	56	34.5067500423895	0	963	287958	0.596
3536	3529582	90796	"Experiment"	1	false	10	"transport"	0.7	"historical"	0	"Average"	3	0.22	58	48447.0444378238	5.55717857283955	0.688897972066452	8.23996892251871	0.906360354976196	237.424623648716	3.15922754887748	6.71878529464588	986.165033485524	895.632348545489	1977.40094700822	2238.85013611466	1349.42731947118	0.466654050500602	0.933586128976561	63.3035504441356	307.06734395741	17.2827891046354	0.744726175594796	-0.0299553581460156	1.02782792079985	126589.629907035	0.6864	44	2009	545.933333333333	66.3533753468163	10.2756423535002	11.9476764916946	57	26.7092084119401	0	986	296064	0.596
3544	3529610	90796	"Experiment"	1	false	10	"transport"	0.7	"historical"	0	"Average"	3	0.22	59	48447.0444378238	5.55717857283955	0.688897972066452	8.23996892251871	0.906360354976196	237.424623648716	3.15922754887748	6.71878529464588	986.165033485524	895.632348545489	1977.40094700822	2238.85013611466	1349.42731947118	0.466654050500602	0.933586128976561	63.3035504441356	307.06734395741	17.2827891046354	0.744726175594796	-0.0299553581460156	1.02782792079985	126589.629907035	0.6864	44	2010	590.6	77.1005587762537	10.429260292618	11.9096913974458	59	26.7059462182035	0	1002	304774	0.596
3553	3529634	90796	"Experiment"	1	false	10	"transport"	0.7	"historical"	0	"Average"	3	0.22	60	48447.0444378238	5.55717857283955	0.688897972066452	8.23996892251871	0.906360354976196	237.424623648716	3.15922754887748	6.71878529464588	986.165033485524	895.632348545489	1977.40094700822	2238.85013611466	1349.42731947118	0.466654050500602	0.933586128976561	63.3035504441356	307.06734395741	17.2827891046354	0.744726175594796	-0.0299553581460156	1.02782792079985	126589.629907035	0.6864	44	2011	370.566666666667	25.0968134801114	10.7372343544788	12.4260513354943	81	28.6329332995076	0	1025	306126	0.596
1758	3245404	84876	"Experiment"	1	false	10	"feed"	0.7	"historical"	0	"Average"	3	1	1	49003.5078378201	5.68144963447981	0.650311088836755	8.07897255917358	0.860603084781924	232.727776901111	2.88030611188476	6.54260173651289	934.090021157109	933.085770793175	1991.86112802304	2311.9009848784	1350.7756285943	0.466928285680653	0.891127282150306	61.0288693559371	298.76418762161	18.16257421597	0.761240102715308	0.929575019112309	0.070819116509189	8818.16307401944	293.28	47	1952	978.266666666667	25.1731030228381	66.2674236254972	66.21995593733	79	19.4100491012115	0	108	1130	0.607
1765	3245425	84876	"Experiment"	1	false	10	"feed"	0.7	"historical"	0	"Average"	3	1	2	49003.5078378201	5.68144963447981	0.650311088836755	8.07897255917358	0.860603084781924	232.727776901111	2.88030611188476	6.54260173651289	934.090021157109	933.085770793175	1991.86112802304	2311.9009848784	1350.7756285943	0.466928285680653	0.891127282150306	61.0288693559371	298.76418762161	18.16257421597	0.761240102715308	0.929575019112309	0.070819116509189	8818.16307401944	293.28	47	1953	394.333333333333	5.14584916983538	162.864580939514	90.4027303276048	58	26.6021689654949	340727.851904005	115	2210	0.607
1773	3245450	84876	"Experiment"	1	false	10	"feed"	0.7	"historical"	0	"Average"	3	1	3	49003.5078378201	5.68144963447981	0.650311088836755	8.07897255917358	0.860603084781924	232.727776901111	2.88030611188476	6.54260173651289	934.090021157109	933.085770793175	1991.86112802304	2311.9009848784	1350.7756285943	0.466928285680653	0.891127282150306	61.0288693559371	298.76418762161	18.16257421597	0.761240102715308	0.929575019112309	0.070819116509189	8818.16307401944	293.28	47	1954	754.766666666667	18.0685849097382	35.7260971100111	82.7697769235894	74	13.7268325415894	340727.851904005	139	3792	0.607
1779	3245469	84876	"Experiment"	1	false	10	"feed"	0.7	"historical"	0	"Average"	3	1	4	49003.5078378201	5.68144963447981	0.650311088836755	8.07897255917358	0.860603084781924	232.727776901111	2.88030611188476	6.54260173651289	934.090021157109	933.085770793175	1991.86112802304	2311.9009848784	1350.7756285943	0.466928285680653	0.891127282150306	61.0288693559371	298.76418762161	18.16257421597	0.761240102715308	0.929575019112309	0.070819116509189	8818.16307401944	293.28	47	1955	554.766666666667	10.8716840694968	113.510532219211	94.5921584735583	58	20.1865657681575	340727.851904005	161	5049	0.607
1785	3245488	84876	"Experiment"	1	false	10	"feed"	0.7	"historical"	0	"Average"	3	1	5	49003.5078378201	5.68144963447981	0.650311088836755	8.07897255917358	0.860603084781924	232.727776901111	2.88030611188476	6.54260173651289	934.090021157109	933.085770793175	1991.86112802304	2311.9009848784	1350.7756285943	0.466928285680653	0.891127282150306	61.0288693559371	298.76418762161	18.16257421597	0.761240102715308	0.929575019112309	0.070819116509189	8818.16307401944	293.28	47	1956	578.5	11.382229747865	70.4156527648562	95.6292157583981	58	19.2829139964662	340727.851904005	178	6382	0.607
1792	3245508	84876	"Experiment"	1	false	10	"feed"	0.7	"historical"	0	"Average"	3	1	6	49003.5078378201	5.68144963447981	0.650311088836755	8.07897255917358	0.860603084781924	232.727776901111	2.88030611188476	6.54260173651289	934.090021157109	933.085770793175	1991.86112802304	2311.9009848784	1350.7756285943	0.466928285680653	0.891127282150306	61.0288693559371	298.76418762161	18.16257421597	0.761240102715308	0.929575019112309	0.070819116509189	8818.16307401944	293.28	47	1957	630.566666666667	13.0503508056549	75.9018760231556	73.8885395293086	56	20.0381679454144	340727.851904005	191	7585	0.607
1798	3245529	84876	"Experiment"	1	false	10	"feed"	0.7	"historical"	0	"Average"	3	1	7	49003.5078378201	5.68144963447981	0.650311088836755	8.07897255917358	0.860603084781924	232.727776901111	2.88030611188476	6.54260173651289	934.090021157109	933.085770793175	1991.86112802304	2311.9009848784	1350.7756285943	0.466928285680653	0.891127282150306	61.0288693559371	298.76418762161	18.16257421597	0.761240102715308	0.929575019112309	0.070819116509189	8818.16307401944	293.28	47	1958	603.433333333333	12.4541184746461	87.3570048450374	86.7962664630652	59	23.1131054601075	340727.851904005	212	8836	0.607
1803	3245548	84876	"Experiment"	1	false	10	"feed"	0.7	"historical"	0	"Average"	3	1	8	49003.5078378201	5.68144963447981	0.650311088836755	8.07897255917358	0.860603084781924	232.727776901111	2.88030611188476	6.54260173651289	934.090021157109	933.085770793175	1991.86112802304	2311.9009848784	1350.7756285943	0.466928285680653	0.891127282150306	61.0288693559371	298.76418762161	18.16257421597	0.761240102715308	0.929575019112309	0.070819116509189	8818.16307401944	293.28	47	1959	409.233333333333	5.3864424563193	81.066338096972	78.6852179325053	48	20.9571929072434	340727.851904005	218	9516	0.607
1808	3245563	84876	"Experiment"	1	false	10	"feed"	0.7	"historical"	0	"Average"	3	1	9	49003.5078378201	5.68144963447981	0.650311088836755	8.07897255917358	0.860603084781924	232.727776901111	2.88030611188476	6.54260173651289	934.090021157109	933.085770793175	1991.86112802304	2311.9009848784	1350.7756285943	0.466928285680653	0.891127282150306	61.0288693559371	298.76418762161	18.16257421597	0.761240102715308	0.929575019112309	0.070819116509189	8818.16307401944	293.28	47	1960	640.5	13.6019924247481	39.2164562097889	70.8854187937385	59	16.8804098374348	340727.851904005	231	10766	0.607
1812	3245577	84876	"Experiment"	1	false	10	"feed"	0.7	"historical"	0	"Average"	3	1	10	49003.5078378201	5.68144963447981	0.650311088836755	8.07897255917358	0.860603084781924	232.727776901111	2.88030611188476	6.54260173651289	934.090021157109	933.085770793175	1991.86112802304	2311.9009848784	1350.7756285943	0.466928285680653	0.891127282150306	61.0288693559371	298.76418762161	18.16257421597	0.761240102715308	0.929575019112309	0.070819116509189	8818.16307401944	293.28	47	1961	476.566666666667	7.83587688323614	89.2653670370611	74.2262915472149	49	22.030510988253	340727.851904005	248	11805	0.607
1816	3245596	84876	"Experiment"	1	false	10	"feed"	0.7	"historical"	0	"Average"	3	1	11	49003.5078378201	5.68144963447981	0.650311088836755	8.07897255917358	0.860603084781924	232.727776901111	2.88030611188476	6.54260173651289	934.090021157109	933.085770793175	1991.86112802304	2311.9009848784	1350.7756285943	0.466928285680653	0.891127282150306	61.0288693559371	298.76418762161	18.16257421597	0.761240102715308	0.929575019112309	0.070819116509189	8818.16307401944	293.28	47	1962	604.5	12.4463729667585	53.7379800620366	65.8215353514647	60	19.3701243561726	340727.851904005	262	12919	0.607
1823	3245614	84876	"Experiment"	1	false	10	"feed"	0.7	"historical"	0	"Average"	3	1	12	49003.5078378201	5.68144963447981	0.650311088836755	8.07897255917358	0.860603084781924	232.727776901111	2.88030611188476	6.54260173651289	934.090021157109	933.085770793175	1991.86112802304	2311.9009848784	1350.7756285943	0.466928285680653	0.891127282150306	61.0288693559371	298.76418762161	18.16257421597	0.761240102715308	0.929575019112309	0.070819116509189	8818.16307401944	293.28	47	1963	376.7	4.50466278639902	81.3355629837769	65.8888415731659	49	20.5634137488014	421825.748161981	274	13795	0.607
1831	3245633	84876	"Experiment"	1	false	10	"feed"	0.7	"historical"	0	"Average"	3	1	13	49003.5078378201	5.68144963447981	0.650311088836755	8.07897255917358	0.860603084781924	232.727776901111	2.88030611188476	6.54260173651289	934.090021157109	933.085770793175	1991.86112802304	2311.9009848784	1350.7756285943	0.466928285680653	0.891127282150306	61.0288693559371	298.76418762161	18.16257421597	0.761240102715308	0.929575019112309	0.070819116509189	8818.16307401944	293.28	47	1964	503.433333333333	8.70947982843546	31.8628033112246	64.0504283485248	50	15.3272341382517	421825.748161981	287	14758	0.607
1838	3245652	84876	"Experiment"	1	false	10	"feed"	0.7	"historical"	0	"Average"	3	1	14	49003.5078378201	5.68144963447981	0.650311088836755	8.07897255917358	0.860603084781924	232.727776901111	2.88030611188476	6.54260173651289	934.090021157109	933.085770793175	1991.86112802304	2311.9009848784	1350.7756285943	0.466928285680653	0.891127282150306	61.0288693559371	298.76418762161	18.16257421597	0.761240102715308	0.929575019112309	0.070819116509189	8818.16307401944	293.28	47	1965	466.2	7.38702024414777	59.5524476818506	56.6221985097222	51	20.7595554757814	421825.748161981	298	15708	0.607
1846	3245675	84876	"Experiment"	1	false	10	"feed"	0.7	"historical"	0	"Average"	3	1	15	49003.5078378201	5.68144963447981	0.650311088836755	8.07897255917358	0.860603084781924	232.727776901111	2.88030611188476	6.54260173651289	934.090021157109	933.085770793175	1991.86112802304	2311.9009848784	1350.7756285943	0.466928285680653	0.891127282150306	61.0288693559371	298.76418762161	18.16257421597	0.761240102715308	0.929575019112309	0.070819116509189	8818.16307401944	293.28	47	1966	636.6	13.5596219245497	51.5801027341136	56.0827291777414	58	17.917898791042	421825.748161981	314	16993	0.607
1854	3245694	84876	"Experiment"	1	false	10	"feed"	0.7	"historical"	0	"Average"	3	1	16	49003.5078378201	5.68144963447981	0.650311088836755	8.07897255917358	0.860603084781924	232.727776901111	2.88030611188476	6.54260173651289	934.090021157109	933.085770793175	1991.86112802304	2311.9009848784	1350.7756285943	0.466928285680653	0.891127282150306	61.0288693559371	298.76418762161	18.16257421597	0.761240102715308	0.929575019112309	0.070819116509189	8818.16307401944	293.28	47	1967	276.466666666667	1.19221245819231	88.2937764656031	57.8222825481979	42	21.7658253565941	657534.74160243	316	17539	0.607
1861	3245714	84876	"Experiment"	1	false	10	"feed"	0.7	"historical"	0	"Average"	3	1	17	49003.5078378201	5.68144963447981	0.650311088836755	8.07897255917358	0.860603084781924	232.727776901111	2.88030611188476	6.54260173651289	934.090021157109	933.085770793175	1991.86112802304	2311.9009848784	1350.7756285943	0.466928285680653	0.891127282150306	61.0288693559371	298.76418762161	18.16257421597	0.761240102715308	0.929575019112309	0.070819116509189	8818.16307401944	293.28	47	1968	569.066666666667	10.927740833578	9.91482587147703	52.3352881882611	59	12.780019913365	657534.74160243	334	18470	0.607
1869	3245734	84876	"Experiment"	1	false	10	"feed"	0.7	"historical"	0	"Average"	3	1	18	49003.5078378201	5.68144963447981	0.650311088836755	8.07897255917358	0.860603084781924	232.727776901111	2.88030611188476	6.54260173651289	934.090021157109	933.085770793175	1991.86112802304	2311.9009848784	1350.7756285943	0.466928285680653	0.891127282150306	61.0288693559371	298.76418762161	18.16257421597	0.761240102715308	0.929575019112309	0.070819116509189	8818.16307401944	293.28	47	1969	389.166666666667	4.88504630247133	73.7203898588511	55.8772737325112	49	19.5400466335811	698375.408782705	344	19323	0.607
1876	3245752	84876	"Experiment"	1	false	10	"feed"	0.7	"historical"	0	"Average"	3	1	19	49003.5078378201	5.68144963447981	0.650311088836755	8.07897255917358	0.860603084781924	232.727776901111	2.88030611188476	6.54260173651289	934.090021157109	933.085770793175	1991.86112802304	2311.9009848784	1350.7756285943	0.466928285680653	0.891127282150306	61.0288693559371	298.76418762161	18.16257421597	0.761240102715308	0.929575019112309	0.070819116509189	8818.16307401944	293.28	47	1970	405.666666666667	5.23225532566315	34.6035686474874	51.6331402108546	40	15.91763139678	698375.408782705	355	20048	0.607
1883	3245770	84876	"Experiment"	1	false	10	"feed"	0.7	"historical"	0	"Average"	3	1	20	49003.5078378201	5.68144963447981	0.650311088836755	8.07897255917358	0.860603084781924	232.727776901111	2.88030611188476	6.54260173651289	934.090021157109	933.085770793175	1991.86112802304	2311.9009848784	1350.7756285943	0.466928285680653	0.891127282150306	61.0288693559371	298.76418762161	18.16257421597	0.761240102715308	0.929575019112309	0.070819116509189	8818.16307401944	293.28	47	1971	740.266666666667	13.3020212026412	38.4724201053775	39.1778011207983	48	19.91590052116	698375.408782705	363	20459	0.607
1892	3245791	84876	"Experiment"	1	false	10	"feed"	0.7	"historical"	0	"Average"	3	1	21	49003.5078378201	5.68144963447981	0.650311088836755	8.07897255917358	0.860603084781924	232.727776901111	2.88030611188476	6.54260173651289	934.090021157109	933.085770793175	1991.86112802304	2311.9009848784	1350.7756285943	0.466928285680653	0.891127282150306	61.0288693559371	298.76418762161	18.16257421597	0.761240102715308	0.929575019112309	0.070819116509189	8818.16307401944	293.28	47	1972	210.466666666667	0	114.682625587244	65.3697510497399	34	33.4817389963214	1317403.23561512	363	20459	0.607
1900	3245813	84876	"Experiment"	1	false	10	"feed"	0.7	"historical"	0	"Average"	3	1	22	49003.5078378201	5.68144963447981	0.650311088836755	8.07897255917358	0.860603084781924	232.727776901111	2.88030611188476	6.54260173651289	934.090021157109	933.085770793175	1991.86112802304	2311.9009848784	1350.7756285943	0.466928285680653	0.891127282150306	61.0288693559371	298.76418762161	18.16257421597	0.761240102715308	0.929575019112309	0.070819116509189	8818.16307401944	293.28	47	1973	778	0.0417579749350991	0.00997665903621827	46.9421477497861	42	11.9739356251537	1317403.23561512	371	20465	0.607
1909	3245836	84876	"Experiment"	1	false	10	"feed"	0.7	"historical"	0	"Average"	3	1	23	49003.5078378201	5.68144963447981	0.650311088836755	8.07897255917358	0.860603084781924	232.727776901111	2.88030611188476	6.54260173651289	934.090021157109	933.085770793175	1991.86112802304	2311.9009848784	1350.7756285943	0.466928285680653	0.891127282150306	61.0288693559371	298.76418762161	18.16257421597	0.761240102715308	0.929575019112309	0.070819116509189	8818.16307401944	293.28	47	1974	871.9	0	137.077283126793	72.5605763696127	57	280.017364208891	1317403.23561512	386	20465	0.607
1917	3245857	84876	"Experiment"	1	false	10	"feed"	0.7	"historical"	0	"Average"	3	1	24	49003.5078378201	5.68144963447981	0.650311088836755	8.07897255917358	0.860603084781924	232.727776901111	2.88030611188476	6.54260173651289	934.090021157109	933.085770793175	1991.86112802304	2311.9009848784	1350.7756285943	0.466928285680653	0.891127282150306	61.0288693559371	298.76418762161	18.16257421597	0.761240102715308	0.929575019112309	0.070819116509189	8818.16307401944	293.28	47	1975	542.466666666667	9.79290584814979	161.249647132448	103.25488312638	52	233.501364853142	1317403.23561512	394	21047	0.607
1928	3245883	84876	"Experiment"	1	false	10	"feed"	0.7	"historical"	0	"Average"	3	1	25	49003.5078378201	5.68144963447981	0.650311088836755	8.07897255917358	0.860603084781924	232.727776901111	2.88030611188476	6.54260173651289	934.090021157109	933.085770793175	1991.86112802304	2311.9009848784	1350.7756285943	0.466928285680653	0.891127282150306	61.0288693559371	298.76418762161	18.16257421597	0.761240102715308	0.929575019112309	0.070819116509189	8818.16307401944	293.28	47	1976	721.833333333333	16.6838252691984	68.4258131198137	91.6906800095228	73	20.8008971663832	1317403.23561512	417	22328	0.607
1939	3245908	84876	"Experiment"	1	false	10	"feed"	0.7	"historical"	0	"Average"	3	1	26	49003.5078378201	5.68144963447981	0.650311088836755	8.07897255917358	0.860603084781924	232.727776901111	2.88030611188476	6.54260173651289	934.090021157109	933.085770793175	1991.86112802304	2311.9009848784	1350.7756285943	0.466928285680653	0.891127282150306	61.0288693559371	298.76418762161	18.16257421597	0.761240102715308	0.929575019112309	0.070819116509189	8818.16307401944	293.28	47	1977	746.466666666667	17.3366966999804	106.770956868517	118.380925061893	76	21.1233942546826	1317403.23561512	439	24032	0.607
1948	3245932	84876	"Experiment"	1	false	10	"feed"	0.7	"historical"	0	"Average"	3	1	27	49003.5078378201	5.68144963447981	0.650311088836755	8.07897255917358	0.860603084781924	232.727776901111	2.88030611188476	6.54260173651289	934.090021157109	933.085770793175	1991.86112802304	2311.9009848784	1350.7756285943	0.466928285680653	0.891127282150306	61.0288693559371	298.76418762161	18.16257421597	0.761240102715308	0.929575019112309	0.070819116509189	8818.16307401944	293.28	47	1978	509.566666666667	9.00500883641805	112.275197967455	112.180403772058	63	20.1347768989028	1317403.23561512	453	25013	0.607
1957	3245956	84876	"Experiment"	1	false	10	"feed"	0.7	"historical"	0	"Average"	3	1	28	49003.5078378201	5.68144963447981	0.650311088836755	8.07897255917358	0.860603084781924	232.727776901111	2.88030611188476	6.54260173651289	934.090021157109	933.085770793175	1991.86112802304	2311.9009848784	1350.7756285943	0.466928285680653	0.891127282150306	61.0288693559371	298.76418762161	18.16257421597	0.761240102715308	0.929575019112309	0.070819116509189	8818.16307401944	293.28	47	1979	607.6	12.4422781583009	60.8910793533949	87.0907618272951	58	16.0428698194706	1317403.23561512	472	26452	0.607
1967	3245979	84876	"Experiment"	1	false	10	"feed"	0.7	"historical"	0	"Average"	3	1	29	49003.5078378201	5.68144963447981	0.650311088836755	8.07897255917358	0.860603084781924	232.727776901111	2.88030611188476	6.54260173651289	934.090021157109	933.085770793175	1991.86112802304	2311.9009848784	1350.7756285943	0.466928285680653	0.891127282150306	61.0288693559371	298.76418762161	18.16257421597	0.761240102715308	0.929575019112309	0.070819116509189	8818.16307401944	293.28	47	1980	752.7	17.8810988058388	82.2080440864354	90.5363195689505	69	20.8631660049742	1317403.23561512	490	27998	0.607
1977	3246004	84876	"Experiment"	1	false	10	"feed"	0.7	"historical"	0	"Average"	3	1	30	49003.5078378201	5.68144963447981	0.650311088836755	8.07897255917358	0.860603084781924	232.727776901111	2.88030611188476	6.54260173651289	934.090021157109	933.085770793175	1991.86112802304	2311.9009848784	1350.7756285943	0.466928285680653	0.891127282150306	61.0288693559371	298.76418762161	18.16257421597	0.761240102715308	0.929575019112309	0.070819116509189	8818.16307401944	293.28	47	1981	336.666666666667	3.21675408043167	113.262784426536	92.1592764584552	49	23.3555753214447	1582867.57228686	492	28766	0.607
1986	3246025	84876	"Experiment"	1	false	10	"feed"	0.7	"historical"	0	"Average"	3	1	31	49003.5078378201	5.68144963447981	0.650311088836755	8.07897255917358	0.860603084781924	232.727776901111	2.88030611188476	6.54260173651289	934.090021157109	933.085770793175	1991.86112802304	2311.9009848784	1350.7756285943	0.466928285680653	0.891127282150306	61.0288693559371	298.76418762161	18.16257421597	0.761240102715308	0.929575019112309	0.070819116509189	8818.16307401944	293.28	47	1982	188.533333333333	0	22.9932218694355	69.8387824339504	35	13.6495904062388	2636556.78553798	492	28766	0.607
1992	3246045	84876	"Experiment"	1	false	10	"feed"	0.7	"historical"	0	"Average"	3	1	32	49003.5078378201	5.68144963447981	0.650311088836755	8.07897255917358	0.860603084781924	232.727776901111	2.88030611188476	6.54260173651289	934.090021157109	933.085770793175	1991.86112802304	2311.9009848784	1350.7756285943	0.466928285680653	0.891127282150306	61.0288693559371	298.76418762161	18.16257421597	0.761240102715308	0.929575019112309	0.070819116509189	8818.16307401944	293.28	47	1983	416.533333333333	5.36458324997427	0.00131747460753839	54.6163419642536	36	10.498728284139	2636556.78553798	500	29266	0.607
2000	3246064	84876	"Experiment"	1	false	10	"feed"	0.7	"historical"	0	"Average"	3	1	33	49003.5078378201	5.68144963447981	0.650311088836755	8.07897255917358	0.860603084781924	232.727776901111	2.88030611188476	6.54260173651289	934.090021157109	933.085770793175	1991.86112802304	2311.9009848784	1350.7756285943	0.466928285680653	0.891127282150306	61.0288693559371	298.76418762161	18.16257421597	0.761240102715308	0.929575019112309	0.070819116509189	8818.16307401944	293.28	47	1984	742.033333333333	12.5085662805898	40.7034137597602	44.2401843825848	46	22.4169195563025	2636556.78553798	510	29631	0.607
2008	3246085	84876	"Experiment"	1	false	10	"feed"	0.7	"historical"	0	"Average"	3	1	34	49003.5078378201	5.68144963447981	0.650311088836755	8.07897255917358	0.860603084781924	232.727776901111	2.88030611188476	6.54260173651289	934.090021157109	933.085770793175	1991.86112802304	2311.9009848784	1350.7756285943	0.466928285680653	0.891127282150306	61.0288693559371	298.76418762161	18.16257421597	0.761240102715308	0.929575019112309	0.070819116509189	8818.16307401944	293.28	47	1985	433.625237260548	6.47644765352846	115.96788274376	44.9164589618909	49	37.8021568006567	2636556.78553798	524	30447	0.607
2014	3246102	84876	"Experiment"	1	false	10	"feed"	0.7	"historical"	0	"Average"	3	1	35	49003.5078378201	5.68144963447981	0.650311088836755	8.07897255917358	0.860603084781924	232.727776901111	2.88030611188476	6.54260173651289	934.090021157109	933.085770793175	1991.86112802304	2311.9009848784	1350.7756285943	0.466928285680653	0.891127282150306	61.0288693559371	298.76418762161	18.16257421597	0.761240102715308	0.929575019112309	0.070819116509189	8818.16307401944	293.28	47	1986	265.390301406114	0.868464003927364	44.190825614258	50.2158598980965	37	17.4941820136256	2827924.48318274	531	30921	0.607
2021	3246123	84876	"Experiment"	1	false	10	"feed"	0.7	"historical"	0	"Average"	3	1	36	49003.5078378201	5.68144963447981	0.650311088836755	8.07897255917358	0.860603084781924	232.727776901111	2.88030611188476	6.54260173651289	934.090021157109	933.085770793175	1991.86112802304	2311.9009848784	1350.7756285943	0.466928285680653	0.891127282150306	61.0288693559371	298.76418762161	18.16257421597	0.761240102715308	0.929575019112309	0.070819116509189	8818.16307401944	293.28	47	1987	716.833333333333	12.9781288096282	7.47890427496507	52.0852565981859	47	14.1046237812025	2827924.48318274	541	31333	0.607
2027	3246140	84876	"Experiment"	1	false	10	"feed"	0.7	"historical"	0	"Average"	3	1	37	49003.5078378201	5.68144963447981	0.650311088836755	8.07897255917358	0.860603084781924	232.727776901111	2.88030611188476	6.54260173651289	934.090021157109	933.085770793175	1991.86112802304	2311.9009848784	1350.7756285943	0.466928285680653	0.891127282150306	61.0288693559371	298.76418762161	18.16257421597	0.761240102715308	0.929575019112309	0.070819116509189	8818.16307401944	293.28	47	1988	389.366666666667	4.91531256091115	109.001830246061	69.1598607197611	52	32.4559158933397	2843093.8738497	551	32154	0.607
2036	3246161	84876	"Experiment"	1	false	10	"feed"	0.7	"historical"	0	"Average"	3	1	38	49003.5078378201	5.68144963447981	0.650311088836755	8.07897255917358	0.860603084781924	232.727776901111	2.88030611188476	6.54260173651289	934.090021157109	933.085770793175	1991.86112802304	2311.9009848784	1350.7756285943	0.466928285680653	0.891127282150306	61.0288693559371	298.76418762161	18.16257421597	0.761240102715308	0.929575019112309	0.070819116509189	8818.16307401944	293.28	47	1989	438.366666666667	6.68469012591083	34.6312731787145	48.8257083284996	43	14.7733777465953	2843093.8738497	562	33026	0.607
2044	3246179	84876	"Experiment"	1	false	10	"feed"	0.7	"historical"	0	"Average"	3	1	39	49003.5078378201	5.68144963447981	0.650311088836755	8.07897255917358	0.860603084781924	232.727776901111	2.88030611188476	6.54260173651289	934.090021157109	933.085770793175	1991.86112802304	2311.9009848784	1350.7756285943	0.466928285680653	0.891127282150306	61.0288693559371	298.76418762161	18.16257421597	0.761240102715308	0.929575019112309	0.070819116509189	8818.16307401944	293.28	47	1990	300.166666666667	1.64661610100489	45.1419740352411	49.0634954337454	36	20.1094119190928	2885684.85533771	573	33486	0.607
2049	3246193	84876	"Experiment"	1	false	10	"feed"	0.7	"historical"	0	"Average"	3	1	40	49003.5078378201	5.68144963447981	0.650311088836755	8.07897255917358	0.860603084781924	232.727776901111	2.88030611188476	6.54260173651289	934.090021157109	933.085770793175	1991.86112802304	2311.9009848784	1350.7756285943	0.466928285680653	0.891127282150306	61.0288693559371	298.76418762161	18.16257421597	0.761240102715308	0.929575019112309	0.070819116509189	8818.16307401944	293.28	47	1991	155.133333333333	0	15.3592580508919	51.0335838777271	26	16.5163161420405	3437617.30037412	573	33486	0.607
2056	3246210	84876	"Experiment"	1	false	10	"feed"	0.7	"historical"	0	"Average"	3	1	41	49003.5078378201	5.68144963447981	0.650311088836755	8.07897255917358	0.860603084781924	232.727776901111	2.88030611188476	6.54260173651289	934.090021157109	933.085770793175	1991.86112802304	2311.9009848784	1350.7756285943	0.466928285680653	0.891127282150306	61.0288693559371	298.76418762161	18.16257421597	0.761240102715308	0.929575019112309	0.070819116509189	8818.16307401944	293.28	47	1992	519.5	0.538158724222251	0.00470604804495226	23.7843028282231	30	11.2865288505616	3437617.30037412	578	33511	0.607
2063	3246228	84876	"Experiment"	1	false	10	"feed"	0.7	"historical"	0	"Average"	3	1	42	49003.5078378201	5.68144963447981	0.650311088836755	8.07897255917358	0.860603084781924	232.727776901111	2.88030611188476	6.54260173651289	934.090021157109	933.085770793175	1991.86112802304	2311.9009848784	1350.7756285943	0.466928285680653	0.891127282150306	61.0288693559371	298.76418762161	18.16257421597	0.761240102715308	0.929575019112309	0.070819116509189	8818.16307401944	293.28	47	1993	405.066666666667	4.8764471622622	71.3722229745492	32.9695402771818	38	131.149516526405	3437617.30037412	586	33949	0.607
2072	3246246	84876	"Experiment"	1	false	10	"feed"	0.7	"historical"	0	"Average"	3	1	43	49003.5078378201	5.68144963447981	0.650311088836755	8.07897255917358	0.860603084781924	232.727776901111	2.88030611188476	6.54260173651289	934.090021157109	933.085770793175	1991.86112802304	2311.9009848784	1350.7756285943	0.466928285680653	0.891127282150306	61.0288693559371	298.76418762161	18.16257421597	0.761240102715308	0.929575019112309	0.070819116509189	8818.16307401944	293.28	47	1994	495.566666666667	8.04968301291536	38.6423477953748	31.3446337172152	42	21.1405283427587	3437617.30037412	593	34686	0.607
2082	3246269	84876	"Experiment"	1	false	10	"feed"	0.7	"historical"	0	"Average"	3	1	44	49003.5078378201	5.68144963447981	0.650311088836755	8.07897255917358	0.860603084781924	232.727776901111	2.88030611188476	6.54260173651289	934.090021157109	933.085770793175	1991.86112802304	2311.9009848784	1350.7756285943	0.466928285680653	0.891127282150306	61.0288693559371	298.76418762161	18.16257421597	0.761240102715308	0.929575019112309	0.070819116509189	8818.16307401944	293.28	47	1995	571.2	10.9783666136125	58.3076745554965	42.0817378433664	53	22.8229165903016	3437617.30037412	612	35763	0.607
2090	3246287	84876	"Experiment"	1	false	10	"feed"	0.7	"historical"	0	"Average"	3	1	45	49003.5078378201	5.68144963447981	0.650311088836755	8.07897255917358	0.860603084781924	232.727776901111	2.88030611188476	6.54260173651289	934.090021157109	933.085770793175	1991.86112802304	2311.9009848784	1350.7756285943	0.466928285680653	0.891127282150306	61.0288693559371	298.76418762161	18.16257421597	0.761240102715308	0.929575019112309	0.070819116509189	8818.16307401944	293.28	47	1996	780.966666666667	18.8845713201456	74.4995860215347	60.7054578367388	72	21.0917706041263	3437617.30037412	636	37116	0.607
2100	3246310	84876	"Experiment"	1	false	10	"feed"	0.7	"historical"	0	"Average"	3	1	46	49003.5078378201	5.68144963447981	0.650311088836755	8.07897255917358	0.860603084781924	232.727776901111	2.88030611188476	6.54260173651289	934.090021157109	933.085770793175	1991.86112802304	2311.9009848784	1350.7756285943	0.466928285680653	0.891127282150306	61.0288693559371	298.76418762161	18.16257421597	0.761240102715308	0.929575019112309	0.070819116509189	8818.16307401944	293.28	47	1997	320.3	2.60933606493734	119.383464803648	72.7082682940135	51	22.439480741482	3805183.30499667	637	37843	0.607
2106	3246326	84876	"Experiment"	1	false	10	"feed"	0.7	"historical"	0	"Average"	3	1	47	49003.5078378201	5.68144963447981	0.650311088836755	8.07897255917358	0.860603084781924	232.727776901111	2.88030611188476	6.54260173651289	934.090021157109	933.085770793175	1991.86112802304	2311.9009848784	1350.7756285943	0.466928285680653	0.891127282150306	61.0288693559371	298.76418762161	18.16257421597	0.761240102715308	0.929575019112309	0.070819116509189	8818.16307401944	293.28	47	1998	440.9705	6.42851602348827	19.5215038080937	67.9280572971932	45	12.1868342039517	3805183.30499667	643	38643	0.607
2119	3246356	84876	"Experiment"	1	false	10	"feed"	0.7	"historical"	0	"Average"	3	1	48	49003.5078378201	5.68144963447981	0.650311088836755	8.07897255917358	0.860603084781924	232.727776901111	2.88030611188476	6.54260173651289	934.090021157109	933.085770793175	1991.86112802304	2311.9009848784	1350.7756285943	0.466928285680653	0.891127282150306	61.0288693559371	298.76418762161	18.16257421597	0.761240102715308	0.929575019112309	0.070819116509189	8818.16307401944	293.28	47	1999	960.333333333333	7.38765020219975	46.1098469478456	64.8786003952805	57	19.2569377569706	3805183.30499667	655	38838	0.607
2129	3246378	84876	"Experiment"	1	false	10	"feed"	0.7	"historical"	0	"Average"	3	1	49	49003.5078378201	5.68144963447981	0.650311088836755	8.07897255917358	0.860603084781924	232.727776901111	2.88030611188476	6.54260173651289	934.090021157109	933.085770793175	1991.86112802304	2311.9009848784	1350.7756285943	0.466928285680653	0.891127282150306	61.0288693559371	298.76418762161	18.16257421597	0.761240102715308	0.929575019112309	0.070819116509189	8818.16307401944	293.28	47	2000	601.266666666667	12.032345778695	176.175533965105	90.297587381173	56	150.472692048496	3805183.30499667	672	40087	0.607
2138	3246402	84876	"Experiment"	1	false	10	"feed"	0.7	"historical"	0	"Average"	3	1	50	49003.5078378201	5.68144963447981	0.650311088836755	8.07897255917358	0.860603084781924	232.727776901111	2.88030611188476	6.54260173651289	934.090021157109	933.085770793175	1991.86112802304	2311.9009848784	1350.7756285943	0.466928285680653	0.891127282150306	61.0288693559371	298.76418762161	18.16257421597	0.761240102715308	0.929575019112309	0.070819116509189	8818.16307401944	293.28	47	2001	520.1	9.44947612177099	80.9673033698892	80.6935470227333	56	21.033694288628	3805183.30499667	691	41167	0.607
2147	3246420	84876	"Experiment"	1	false	10	"feed"	0.7	"historical"	0	"Average"	3	1	51	49003.5078378201	5.68144963447981	0.650311088836755	8.07897255917358	0.860603084781924	232.727776901111	2.88030611188476	6.54260173651289	934.090021157109	933.085770793175	1991.86112802304	2311.9009848784	1350.7756285943	0.466928285680653	0.891127282150306	61.0288693559371	298.76418762161	18.16257421597	0.761240102715308	0.929575019112309	0.070819116509189	8818.16307401944	293.28	47	2002	574.133333333333	11.1859239102504	63.0950588802603	91.586935790775	54	19.0169374347973	3805183.30499667	704	42325	0.607
2157	3246444	84876	"Experiment"	1	false	10	"feed"	0.7	"historical"	0	"Average"	3	1	52	49003.5078378201	5.68144963447981	0.650311088836755	8.07897255917358	0.860603084781924	232.727776901111	2.88030611188476	6.54260173651289	934.090021157109	933.085770793175	1991.86112802304	2311.9009848784	1350.7756285943	0.466928285680653	0.891127282150306	61.0288693559371	298.76418762161	18.16257421597	0.761240102715308	0.929575019112309	0.070819116509189	8818.16307401944	293.28	47	2003	629.2	12.9119562438844	74.9967368570969	98.8086582680878	59	20.8526506159637	3805183.30499667	719	43515	0.607
2167	3246468	84876	"Experiment"	1	false	10	"feed"	0.7	"historical"	0	"Average"	3	1	53	49003.5078378201	5.68144963447981	0.650311088836755	8.07897255917358	0.860603084781924	232.727776901111	2.88030611188476	6.54260173651289	934.090021157109	933.085770793175	1991.86112802304	2311.9009848784	1350.7756285943	0.466928285680653	0.891127282150306	61.0288693559371	298.76418762161	18.16257421597	0.761240102715308	0.929575019112309	0.070819116509189	8818.16307401944	293.28	47	2004	396.833333333333	5.12525464354014	87.1031496050761	76.5405621780806	50	21.6454475074209	3839022.71494605	726	44402	0.607
2178	3246492	84876	"Experiment"	1	false	10	"feed"	0.7	"historical"	0	"Average"	3	1	54	49003.5078378201	5.68144963447981	0.650311088836755	8.07897255917358	0.860603084781924	232.727776901111	2.88030611188476	6.54260173651289	934.090021157109	933.085770793175	1991.86112802304	2311.9009848784	1350.7756285943	0.466928285680653	0.891127282150306	61.0288693559371	298.76418762161	18.16257421597	0.761240102715308	0.929575019112309	0.070819116509189	8818.16307401944	293.28	47	2005	549.066666666667	10.4590140404846	36.3296956852313	65.3811602569162	57	15.547774714877	3839022.71494605	740	45443	0.607
2187	3246511	84876	"Experiment"	1	false	10	"feed"	0.7	"historical"	0	"Average"	3	1	55	49003.5078378201	5.68144963447981	0.650311088836755	8.07897255917358	0.860603084781924	232.727776901111	2.88030611188476	6.54260173651289	934.090021157109	933.085770793175	1991.86112802304	2311.9009848784	1350.7756285943	0.466928285680653	0.891127282150306	61.0288693559371	298.76418762161	18.16257421597	0.761240102715308	0.929575019112309	0.070819116509189	8818.16307401944	293.28	47	2006	450.666666666667	6.91338951565633	69.3278506927079	66.939358210028	47	19.3548540312695	3839022.71494605	748	46337	0.607
2197	3246534	84876	"Experiment"	1	false	10	"feed"	0.7	"historical"	0	"Average"	3	1	56	49003.5078378201	5.68144963447981	0.650311088836755	8.07897255917358	0.860603084781924	232.727776901111	2.88030611188476	6.54260173651289	934.090021157109	933.085770793175	1991.86112802304	2311.9009848784	1350.7756285943	0.466928285680653	0.891127282150306	61.0288693559371	298.76418762161	18.16257421597	0.761240102715308	0.929575019112309	0.070819116509189	8818.16307401944	293.28	47	2007	659.166666666667	13.5596782059297	48.141938335931	60.2256585797366	54	18.6366642617321	3839022.71494605	758	47280	0.607
2206	3246554	84876	"Experiment"	1	false	10	"feed"	0.7	"historical"	0	"Average"	3	1	57	49003.5078378201	5.68144963447981	0.650311088836755	8.07897255917358	0.860603084781924	232.727776901111	2.88030611188476	6.54260173651289	934.090021157109	933.085770793175	1991.86112802304	2311.9009848784	1350.7756285943	0.466928285680653	0.891127282150306	61.0288693559371	298.76418762161	18.16257421597	0.761240102715308	0.929575019112309	0.070819116509189	8818.16307401944	293.28	47	2008	550.533333333333	10.2751012804092	94.0474651212673	61.9617374587844	56	24.1531274568222	3839022.71494605	769	48448	0.607
2217	3246576	84876	"Experiment"	1	false	10	"feed"	0.7	"historical"	0	"Average"	3	1	58	49003.5078378201	5.68144963447981	0.650311088836755	8.07897255917358	0.860603084781924	232.727776901111	2.88030611188476	6.54260173651289	934.090021157109	933.085770793175	1991.86112802304	2311.9009848784	1350.7756285943	0.466928285680653	0.891127282150306	61.0288693559371	298.76418762161	18.16257421597	0.761240102715308	0.929575019112309	0.070819116509189	8818.16307401944	293.28	47	2009	545.933333333333	10.323932499249	69.9372212350255	70.3636188462329	54	19.6702350154713	3839022.71494605	786	49643	0.607
2226	3246600	84876	"Experiment"	1	false	10	"feed"	0.7	"historical"	0	"Average"	3	1	59	49003.5078378201	5.68144963447981	0.650311088836755	8.07897255917358	0.860603084781924	232.727776901111	2.88030611188476	6.54260173651289	934.090021157109	933.085770793175	1991.86112802304	2311.9009848784	1350.7756285943	0.466928285680653	0.891127282150306	61.0288693559371	298.76418762161	18.16257421597	0.761240102715308	0.929575019112309	0.070819116509189	8818.16307401944	293.28	47	2010	590.6	11.9297480467689	68.7387166961833	70.2163353471018	60	20.1861899180937	3839022.71494605	802	50951	0.607
2235	3246618	84876	"Experiment"	1	false	10	"feed"	0.7	"historical"	0	"Average"	3	1	60	49003.5078378201	5.68144963447981	0.650311088836755	8.07897255917358	0.860603084781924	232.727776901111	2.88030611188476	6.54260173651289	934.090021157109	933.085770793175	1991.86112802304	2311.9009848784	1350.7756285943	0.466928285680653	0.891127282150306	61.0288693559371	298.76418762161	18.16257421597	0.761240102715308	0.929575019112309	0.070819116509189	8818.16307401944	293.28	47	2011	370.566666666667	4.37313228561215	78.3456504710633	77.7672633808849	45	20.0202801496181	3922454.36361435	809	51861	0.607
18279	14956747	90833	"Experiment"	1	false	10	"transport"	0.7	"historical"	0	"Average"	3	0.85	1	51855.5064384462	5.71064526011745	0.676374972343961	7.98307323298029	0.877568888267901	225.859688055277	2.73417618008226	6.48359087881869	998.594273844085	874.733554628727	1938.07885776962	2341.4535254572	1406.58196648787	0.467127325250694	0.883760598229965	64.9595656046185	295.941546797812	18.2620174795266	0.780896964194022	0.420779036226054	0.579407265494716	70055.4066435989	7.30971428571428	41	1952	978.266666666667	2.72578496258739	11.7688811330734	11.1729096438286	56	30.9296984839745	0	63	89	0.537
18287	14956777	90833	"Experiment"	1	false	10	"transport"	0.7	"historical"	0	"Average"	3	0.85	2	51855.5064384462	5.71064526011745	0.676374972343961	7.98307323298029	0.877568888267901	225.859688055277	2.73417618008226	6.48359087881869	998.594273844085	874.733554628727	1938.07885776962	2341.4535254572	1406.58196648787	0.467127325250694	0.883760598229965	64.9595656046185	295.941546797812	18.2620174795266	0.780896964194022	0.420779036226054	0.579407265494716	70055.4066435989	7.30971428571428	41	1953	394.333333333333	0	166.082812624791	49.9622387440307	73	290.014668510659	0	80	89	0.537
18299	14956814	90833	"Experiment"	1	false	10	"transport"	0.7	"historical"	0	"Average"	3	0.85	3	51855.5064384462	5.71064526011745	0.676374972343961	7.98307323298029	0.877568888267901	225.859688055277	2.73417618008226	6.48359087881869	998.594273844085	874.733554628727	1938.07885776962	2341.4535254572	1406.58196648787	0.467127325250694	0.883760598229965	64.9595656046185	295.941546797812	18.2620174795266	0.780896964194022	0.420779036226054	0.579407265494716	70055.4066435989	7.30971428571428	41	1954	754.766666666667	105.363504998399	37.8991379501048	56.5203683535605	72	183.249990033642	0	92	8420	0.537
18307	14956840	90833	"Experiment"	1	false	10	"transport"	0.7	"historical"	0	"Average"	3	0.85	4	51855.5064384462	5.71064526011745	0.676374972343961	7.98307323298029	0.877568888267901	225.859688055277	2.73417618008226	6.48359087881869	998.594273844085	874.733554628727	1938.07885776962	2341.4535254572	1406.58196648787	0.467127325250694	0.883760598229965	64.9595656046185	295.941546797812	18.2620174795266	0.780896964194022	0.420779036226054	0.579407265494716	70055.4066435989	7.30971428571428	41	1955	554.766666666667	61.9690253674196	13.3442140794967	57.2737614468664	47	31.4350335859692	0	104	14684	0.537
18315	14956869	90833	"Experiment"	1	false	10	"transport"	0.7	"historical"	0	"Average"	3	0.85	5	51855.5064384462	5.71064526011745	0.676374972343961	7.98307323298029	0.877568888267901	225.859688055277	2.73417618008226	6.48359087881869	998.594273844085	874.733554628727	1938.07885776962	2341.4535254572	1406.58196648787	0.467127325250694	0.883760598229965	64.9595656046185	295.941546797812	18.2620174795266	0.780896964194022	0.420779036226054	0.579407265494716	70055.4066435989	7.30971428571428	41	1956	578.5	68.021270929277	11.8811227963154	57.3018218626769	52	34.9456378115079	0	117	20949	0.537
18323	14956897	90833	"Experiment"	1	false	10	"transport"	0.7	"historical"	0	"Average"	3	0.85	6	51855.5064384462	5.71064526011745	0.676374972343961	7.98307323298029	0.877568888267901	225.859688055277	2.73417618008226	6.48359087881869	998.594273844085	874.733554628727	1938.07885776962	2341.4535254572	1406.58196648787	0.467127325250694	0.883760598229965	64.9595656046185	295.941546797812	18.2620174795266	0.780896964194022	0.420779036226054	0.579407265494716	70055.4066435989	7.30971428571428	41	1957	630.566666666667	79.3368298953305	11.1632287855092	18.5719259028565	56	32.6722042735132	0	136	26961	0.537
18333	14956927	90833	"Experiment"	1	false	10	"transport"	0.7	"historical"	0	"Average"	3	0.85	7	51855.5064384462	5.71064526011745	0.676374972343961	7.98307323298029	0.877568888267901	225.859688055277	2.73417618008226	6.48359087881869	998.594273844085	874.733554628727	1938.07885776962	2341.4535254572	1406.58196648787	0.467127325250694	0.883760598229965	64.9595656046185	295.941546797812	18.2620174795266	0.780896964194022	0.420779036226054	0.579407265494716	70055.4066435989	7.30971428571428	41	1958	603.433333333333	73.307387064975	11.5212942478482	11.9774649772924	54	32.7530245061372	0	151	33325	0.537
18341	14956948	90833	"Experiment"	1	false	10	"transport"	0.7	"historical"	0	"Average"	3	0.85	8	51855.5064384462	5.71064526011745	0.676374972343961	7.98307323298029	0.877568888267901	225.859688055277	2.73417618008226	6.48359087881869	998.594273844085	874.733554628727	1938.07885776962	2341.4535254572	1406.58196648787	0.467127325250694	0.883760598229965	64.9595656046185	295.941546797812	18.2620174795266	0.780896964194022	0.420779036226054	0.579407265494716	70055.4066435989	7.30971428571428	41	1959	409.233333333333	32.5828084899037	11.4245812812447	11.4975567777294	37	31.4681567480884	0	158	37270	0.537
18348	14956974	90833	"Experiment"	1	false	10	"transport"	0.7	"historical"	0	"Average"	3	0.85	9	51855.5064384462	5.71064526011745	0.676374972343961	7.98307323298029	0.877568888267901	225.859688055277	2.73417618008226	6.48359087881869	998.594273844085	874.733554628727	1938.07885776962	2341.4535254572	1406.58196648787	0.467127325250694	0.883760598229965	64.9595656046185	295.941546797812	18.2620174795266	0.780896964194022	0.420779036226054	0.579407265494716	70055.4066435989	7.30971428571428	41	1960	640.5	64.9862576361587	8.63515195590984	10.686064067628	44	30.716297196066	0	168	39273	0.537
18357	14957000	90833	"Experiment"	1	false	10	"transport"	0.7	"historical"	0	"Average"	3	0.85	10	51855.5064384462	5.71064526011745	0.676374972343961	7.98307323298029	0.877568888267901	225.859688055277	2.73417618008226	6.48359087881869	998.594273844085	874.733554628727	1938.07885776962	2341.4535254572	1406.58196648787	0.467127325250694	0.883760598229965	64.9595656046185	295.941546797812	18.2620174795266	0.780896964194022	0.420779036226054	0.579407265494716	70055.4066435989	7.30971428571428	41	1961	476.566666666667	47.2642750247479	28.0740216606519	14.9137622864137	49	45.734500586298	0	184	44168	0.537
18365	14957026	90833	"Experiment"	1	false	10	"transport"	0.7	"historical"	0	"Average"	3	0.85	11	51855.5064384462	5.71064526011745	0.676374972343961	7.98307323298029	0.877568888267901	225.859688055277	2.73417618008226	6.48359087881869	998.594273844085	874.733554628727	1938.07885776962	2341.4535254572	1406.58196648787	0.467127325250694	0.883760598229965	64.9595656046185	295.941546797812	18.2620174795266	0.780896964194022	0.420779036226054	0.579407265494716	70055.4066435989	7.30971428571428	41	1962	604.5	73.270199657103	9.04999121096776	14.2959365271935	53	27.2266901861853	0	199	49694	0.537
18372	14957052	90833	"Experiment"	1	false	10	"transport"	0.7	"historical"	0	"Average"	3	0.85	12	51855.5064384462	5.71064526011745	0.676374972343961	7.98307323298029	0.877568888267901	225.859688055277	2.73417618008226	6.48359087881869	998.594273844085	874.733554628727	1938.07885776962	2341.4535254572	1406.58196648787	0.467127325250694	0.883760598229965	64.9595656046185	295.941546797812	18.2620174795266	0.780896964194022	0.420779036226054	0.579407265494716	70055.4066435989	7.30971428571428	41	1963	376.7	0.0122725872954498	11.6943644327919	14.3633823150804	61	33.7050418384711	0	207	49700	0.537
18382	14957076	90833	"Experiment"	1	false	10	"transport"	0.7	"historical"	0	"Average"	3	0.85	13	51855.5064384462	5.71064526011745	0.676374972343961	7.98307323298029	0.877568888267901	225.859688055277	2.73417618008226	6.48359087881869	998.594273844085	874.733554628727	1938.07885776962	2341.4535254572	1406.58196648787	0.467127325250694	0.883760598229965	64.9595656046185	295.941546797812	18.2620174795266	0.780896964194022	0.420779036226054	0.579407265494716	70055.4066435989	7.30971428571428	41	1964	503.433333333333	51.7063781496078	33.8659474147977	20.6710811798023	48	188.090932680634	0	217	54863	0.537
18391	14957103	90833	"Experiment"	1	false	10	"transport"	0.7	"historical"	0	"Average"	3	0.85	14	51855.5064384462	5.71064526011745	0.676374972343961	7.98307323298029	0.877568888267901	225.859688055277	2.73417618008226	6.48359087881869	998.594273844085	874.733554628727	1938.07885776962	2341.4535254572	1406.58196648787	0.467127325250694	0.883760598229965	64.9595656046185	295.941546797812	18.2620174795266	0.780896964194022	0.420779036226054	0.579407265494716	70055.4066435989	7.30971428571428	41	1965	466.2	43.8739754624366	10.6060519786309	16.3040887592971	37	27.7614696960724	0	224	59217	0.537
18399	14957127	90833	"Experiment"	1	false	10	"transport"	0.7	"historical"	0	"Average"	3	0.85	15	51855.5064384462	5.71064526011745	0.676374972343961	7.98307323298029	0.877568888267901	225.859688055277	2.73417618008226	6.48359087881869	998.594273844085	874.733554628727	1938.07885776962	2341.4535254572	1406.58196648787	0.467127325250694	0.883760598229965	64.9595656046185	295.941546797812	18.2620174795266	0.780896964194022	0.420779036226054	0.579407265494716	70055.4066435989	7.30971428571428	41	1966	636.6	60.6894881233396	10.1215028514919	16.5719666694281	42	36.2422274230355	0	230	61075	0.537
18408	14957153	90833	"Experiment"	1	false	10	"transport"	0.7	"historical"	0	"Average"	3	0.85	16	51855.5064384462	5.71064526011745	0.676374972343961	7.98307323298029	0.877568888267901	225.859688055277	2.73417618008226	6.48359087881869	998.594273844085	874.733554628727	1938.07885776962	2341.4535254572	1406.58196648787	0.467127325250694	0.883760598229965	64.9595656046185	295.941546797812	18.2620174795266	0.780896964194022	0.420779036226054	0.579407265494716	70055.4066435989	7.30971428571428	41	1967	276.466666666667	0.106937085809341	31.4549454327272	21.512111919412	52	52.349114705294	0	240	61087	0.537
18417	14957178	90833	"Experiment"	1	false	10	"transport"	0.7	"historical"	0	"Average"	3	0.85	17	51855.5064384462	5.71064526011745	0.676374972343961	7.98307323298029	0.877568888267901	225.859688055277	2.73417618008226	6.48359087881869	998.594273844085	874.733554628727	1938.07885776962	2341.4535254572	1406.58196648787	0.467127325250694	0.883760598229965	64.9595656046185	295.941546797812	18.2620174795266	0.780896964194022	0.420779036226054	0.579407265494716	70055.4066435989	7.30971428571428	41	1968	569.066666666667	65.9722024454875	11.3151955689671	15.8744239579543	53	63.7819162668165	0	245	66968	0.537
18425	14957198	90833	"Experiment"	1	false	10	"transport"	0.7	"historical"	0	"Average"	3	0.85	18	51855.5064384462	5.71064526011745	0.676374972343961	7.98307323298029	0.877568888267901	225.859688055277	2.73417618008226	6.48359087881869	998.594273844085	874.733554628727	1938.07885776962	2341.4535254572	1406.58196648787	0.467127325250694	0.883760598229965	64.9595656046185	295.941546797812	18.2620174795266	0.780896964194022	0.420779036226054	0.579407265494716	70055.4066435989	7.30971428571428	41	1969	389.166666666667	21.0313304688119	11.0467893411474	15.9846082985834	70	30.0874034105693	0	262	67707	0.537
18432	14957218	90833	"Experiment"	1	false	10	"transport"	0.7	"historical"	0	"Average"	3	0.85	19	51855.5064384462	5.71064526011745	0.676374972343961	7.98307323298029	0.877568888267901	225.859688055277	2.73417618008226	6.48359087881869	998.594273844085	874.733554628727	1938.07885776962	2341.4535254572	1406.58196648787	0.467127325250694	0.883760598229965	64.9595656046185	295.941546797812	18.2620174795266	0.780896964194022	0.420779036226054	0.579407265494716	70055.4066435989	7.30971428571428	41	1970	405.666666666667	30.3872505102332	15.6073474521495	17.3560694487478	33	31.992656954768	0	265	70702	0.537
18440	14957238	90833	"Experiment"	1	false	10	"transport"	0.7	"historical"	0	"Average"	3	0.85	20	51855.5064384462	5.71064526011745	0.676374972343961	7.98307323298029	0.877568888267901	225.859688055277	2.73417618008226	6.48359087881869	998.594273844085	874.733554628727	1938.07885776962	2341.4535254572	1406.58196648787	0.467127325250694	0.883760598229965	64.9595656046185	295.941546797812	18.2620174795266	0.780896964194022	0.420779036226054	0.579407265494716	70055.4066435989	7.30971428571428	41	1971	740.266666666667	0.14020226915022	10.0511191532888	12.0051128788882	39	33.4900928341198	0	272	70725	0.537
18459	14957280	90833	"Experiment"	1	false	10	"transport"	0.7	"historical"	0	"Average"	3	0.85	21	51855.5064384462	5.71064526011745	0.676374972343961	7.98307323298029	0.877568888267901	225.859688055277	2.73417618008226	6.48359087881869	998.594273844085	874.733554628727	1938.07885776962	2341.4535254572	1406.58196648787	0.467127325250694	0.883760598229965	64.9595656046185	295.941546797812	18.2620174795266	0.780896964194022	0.420779036226054	0.579407265494716	70055.4066435989	7.30971428571428	41	1972	210.466666666667	0	115.247551500835	37.9882018618551	51	338.136079121423	0	284	70725	0.537
18468	14957303	90833	"Experiment"	1	false	10	"transport"	0.7	"historical"	0	"Average"	3	0.85	22	51855.5064384462	5.71064526011745	0.676374972343961	7.98307323298029	0.877568888267901	225.859688055277	2.73417618008226	6.48359087881869	998.594273844085	874.733554628727	1938.07885776962	2341.4535254572	1406.58196648787	0.467127325250694	0.883760598229965	64.9595656046185	295.941546797812	18.2620174795266	0.780896964194022	0.420779036226054	0.579407265494716	70055.4066435989	7.30971428571428	41	1973	778	104.801389887267	0.113210055071301	35.2548070403361	63	117.508948576344	0	296	74933	0.537
18478	14957332	90833	"Experiment"	1	false	10	"transport"	0.7	"historical"	0	"Average"	3	0.85	23	51855.5064384462	5.71064526011745	0.676374972343961	7.98307323298029	0.877568888267901	225.859688055277	2.73417618008226	6.48359087881869	998.594273844085	874.733554628727	1938.07885776962	2341.4535254572	1406.58196648787	0.467127325250694	0.883760598229965	64.9595656046185	295.941546797812	18.2620174795266	0.780896964194022	0.420779036226054	0.579407265494716	70055.4066435989	7.30971428571428	41	1974	871.9	131.366049804889	19.1828735366948	36.1486885614724	79	35.1504288023043	0	320	83560	0.537
18489	14957356	90833	"Experiment"	1	false	10	"transport"	0.7	"historical"	0	"Average"	3	0.85	24	51855.5064384462	5.71064526011745	0.676374972343961	7.98307323298029	0.877568888267901	225.859688055277	2.73417618008226	6.48359087881869	998.594273844085	874.733554628727	1938.07885776962	2341.4535254572	1406.58196648787	0.467127325250694	0.883760598229965	64.9595656046185	295.941546797812	18.2620174795266	0.780896964194022	0.420779036226054	0.579407265494716	70055.4066435989	7.30971428571428	41	1975	542.466666666667	60.3074119084258	13.6135813303187	37.0393041057299	47	34.052404521203	0	331	89471	0.537
18499	14957376	90833	"Experiment"	1	false	10	"transport"	0.7	"historical"	0	"Average"	3	0.85	25	51855.5064384462	5.71064526011745	0.676374972343961	7.98307323298029	0.877568888267901	225.859688055277	2.73417618008226	6.48359087881869	998.594273844085	874.733554628727	1938.07885776962	2341.4535254572	1406.58196648787	0.467127325250694	0.883760598229965	64.9595656046185	295.941546797812	18.2620174795266	0.780896964194022	0.420779036226054	0.579407265494716	70055.4066435989	7.30971428571428	41	1976	721.833333333333	93.016968550593	10.8130852302256	10.9306875380776	57	32.406349174597	0	345	93132	0.537
18506	14957393	90833	"Experiment"	1	false	10	"transport"	0.7	"historical"	0	"Average"	3	0.85	26	51855.5064384462	5.71064526011745	0.676374972343961	7.98307323298029	0.877568888267901	225.859688055277	2.73417618008226	6.48359087881869	998.594273844085	874.733554628727	1938.07885776962	2341.4535254572	1406.58196648787	0.467127325250694	0.883760598229965	64.9595656046185	295.941546797812	18.2620174795266	0.780896964194022	0.420779036226054	0.579407265494716	70055.4066435989	7.30971428571428	41	1977	746.466666666667	102.382867325239	18.3427084333387	15.4880621326445	62	35.2415237868978	0	355	100970	0.537
18515	14957414	90833	"Experiment"	1	false	10	"transport"	0.7	"historical"	0	"Average"	3	0.85	27	51855.5064384462	5.71064526011745	0.676374972343961	7.98307323298029	0.877568888267901	225.859688055277	2.73417618008226	6.48359087881869	998.594273844085	874.733554628727	1938.07885776962	2341.4535254572	1406.58196648787	0.467127325250694	0.883760598229965	64.9595656046185	295.941546797812	18.2620174795266	0.780896964194022	0.420779036226054	0.579407265494716	70055.4066435989	7.30971428571428	41	1978	509.566666666667	53.4831286621822	14.453792867439	14.3057919653305	44	35.6551623146056	0	370	106480	0.537
18526	14957439	90833	"Experiment"	1	false	10	"transport"	0.7	"historical"	0	"Average"	3	0.85	28	51855.5064384462	5.71064526011745	0.676374972343961	7.98307323298029	0.877568888267901	225.859688055277	2.73417618008226	6.48359087881869	998.594273844085	874.733554628727	1938.07885776962	2341.4535254572	1406.58196648787	0.467127325250694	0.883760598229965	64.9595656046185	295.941546797812	18.2620174795266	0.780896964194022	0.420779036226054	0.579407265494716	70055.4066435989	7.30971428571428	41	1979	607.6	74.523606448709	10.2340753249152	13.4609154639796	56	33.2069110604918	0	390	112091	0.537
18538	14957464	90833	"Experiment"	1	false	10	"transport"	0.7	"historical"	0	"Average"	3	0.85	29	51855.5064384462	5.71064526011745	0.676374972343961	7.98307323298029	0.877568888267901	225.859688055277	2.73417618008226	6.48359087881869	998.594273844085	874.733554628727	1938.07885776962	2341.4535254572	1406.58196648787	0.467127325250694	0.883760598229965	64.9595656046185	295.941546797812	18.2620174795266	0.780896964194022	0.420779036226054	0.579407265494716	70055.4066435989	7.30971428571428	41	1980	752.7	102.67215374369	11.2134199161725	13.5609991354664	63	31.7559855711168	0	400	117438	0.537
18549	14957490	90833	"Experiment"	1	false	10	"transport"	0.7	"historical"	0	"Average"	3	0.85	30	51855.5064384462	5.71064526011745	0.676374972343961	7.98307323298029	0.877568888267901	225.859688055277	2.73417618008226	6.48359087881869	998.594273844085	874.733554628727	1938.07885776962	2341.4535254572	1406.58196648787	0.467127325250694	0.883760598229965	64.9595656046185	295.941546797812	18.2620174795266	0.780896964194022	0.420779036226054	0.579407265494716	70055.4066435989	7.30971428571428	41	1981	336.666666666667	17.364034219141	15.5272679066894	12.857139003804	76	34.6481611923152	0	415	118984	0.537
18564	14957521	90833	"Experiment"	1	false	10	"transport"	0.7	"historical"	0	"Average"	3	0.85	31	51855.5064384462	5.71064526011745	0.676374972343961	7.98307323298029	0.877568888267901	225.859688055277	2.73417618008226	6.48359087881869	998.594273844085	874.733554628727	1938.07885776962	2341.4535254572	1406.58196648787	0.467127325250694	0.883760598229965	64.9595656046185	295.941546797812	18.2620174795266	0.780896964194022	0.420779036226054	0.579407265494716	70055.4066435989	7.30971428571428	41	1982	188.533333333333	0	7.48976550444438	11.1161321630554	64	28.8810140557052	0	433	118984	0.537
18574	14957544	90833	"Experiment"	1	false	10	"transport"	0.7	"historical"	0	"Average"	3	0.85	32	51855.5064384462	5.71064526011745	0.676374972343961	7.98307323298029	0.877568888267901	225.859688055277	2.73417618008226	6.48359087881869	998.594273844085	874.733554628727	1938.07885776962	2341.4535254572	1406.58196648787	0.467127325250694	0.883760598229965	64.9595656046185	295.941546797812	18.2620174795266	0.780896964194022	0.420779036226054	0.579407265494716	70055.4066435989	7.30971428571428	41	1983	416.533333333333	34.4681036145974	0.0390954498622732	8.56738719429215	39	87.3726973092165	0	440	123048	0.537
18584	14957570	90833	"Experiment"	1	false	10	"transport"	0.7	"historical"	0	"Average"	3	0.85	33	51855.5064384462	5.71064526011745	0.676374972343961	7.98307323298029	0.877568888267901	225.859688055277	2.73417618008226	6.48359087881869	998.594273844085	874.733554628727	1938.07885776962	2341.4535254572	1406.58196648787	0.467127325250694	0.883760598229965	64.9595656046185	295.941546797812	18.2620174795266	0.780896964194022	0.420779036226054	0.579407265494716	70055.4066435989	7.30971428571428	41	1984	742.033333333333	39.2256409497975	8.40815403622121	7.86607072430432	46	29.7593337843543	0	450	124024	0.537
18594	14957594	90833	"Experiment"	1	false	10	"transport"	0.7	"historical"	0	"Average"	3	0.85	34	51855.5064384462	5.71064526011745	0.676374972343961	7.98307323298029	0.877568888267901	225.859688055277	2.73417618008226	6.48359087881869	998.594273844085	874.733554628727	1938.07885776962	2341.4535254572	1406.58196648787	0.467127325250694	0.883760598229965	64.9595656046185	295.941546797812	18.2620174795266	0.780896964194022	0.420779036226054	0.579407265494716	70055.4066435989	7.30971428571428	41	1985	433.625237260548	37.0482708631701	76.6009976310383	23.1345031553915	40	121.63845741074	0	456	128051	0.537
18602	14957611	90833	"Experiment"	1	false	10	"transport"	0.7	"historical"	0	"Average"	3	0.85	35	51855.5064384462	5.71064526011745	0.676374972343961	7.98307323298029	0.877568888267901	225.859688055277	2.73417618008226	6.48359087881869	998.594273844085	874.733554628727	1938.07885776962	2341.4535254572	1406.58196648787	0.467127325250694	0.883760598229965	64.9595656046185	295.941546797812	18.2620174795266	0.780896964194022	0.420779036226054	0.579407265494716	70055.4066435989	7.30971428571428	41	1986	265.390301406114	1.52781865115295	9.56417891586236	23.653106508246	53	28.8558583493962	0	471	128273	0.537
18611	14957636	90833	"Experiment"	1	false	10	"transport"	0.7	"historical"	0	"Average"	3	0.85	36	51855.5064384462	5.71064526011745	0.676374972343961	7.98307323298029	0.877568888267901	225.859688055277	2.73417618008226	6.48359087881869	998.594273844085	874.733554628727	1938.07885776962	2341.4535254572	1406.58196648787	0.467127325250694	0.883760598229965	64.9595656046185	295.941546797812	18.2620174795266	0.780896964194022	0.420779036226054	0.579407265494716	70055.4066435989	7.30971428571428	41	1987	716.833333333333	92.753678567467	7.43131938116807	25.5011624910725	58	26.5812802305488	0	482	132428	0.537
18620	14957658	90833	"Experiment"	1	false	10	"transport"	0.7	"historical"	0	"Average"	3	0.85	37	51855.5064384462	5.71064526011745	0.676374972343961	7.98307323298029	0.877568888267901	225.859688055277	2.73417618008226	6.48359087881869	998.594273844085	874.733554628727	1938.07885776962	2341.4535254572	1406.58196648787	0.467127325250694	0.883760598229965	64.9595656046185	295.941546797812	18.2620174795266	0.780896964194022	0.420779036226054	0.579407265494716	70055.4066435989	7.30971428571428	41	1988	389.366666666667	22.7756801689999	17.4112182172385	27.7519285363268	74	34.0341771035959	0	498	133439	0.537
18627	14957678	90833	"Experiment"	1	false	10	"transport"	0.7	"historical"	0	"Average"	3	0.85	38	51855.5064384462	5.71064526011745	0.676374972343961	7.98307323298029	0.877568888267901	225.859688055277	2.73417618008226	6.48359087881869	998.594273844085	874.733554628727	1938.07885776962	2341.4535254572	1406.58196648787	0.467127325250694	0.883760598229965	64.9595656046185	295.941546797812	18.2620174795266	0.780896964194022	0.420779036226054	0.579407265494716	70055.4066435989	7.30971428571428	41	1989	438.366666666667	37.9092320759205	13.9400024364709	12.086679737685	38	30.0625700480457	0	506	137592	0.537
18636	14957698	90833	"Experiment"	1	false	10	"transport"	0.7	"historical"	0	"Average"	3	0.85	39	51855.5064384462	5.71064526011745	0.676374972343961	7.98307323298029	0.877568888267901	225.859688055277	2.73417618008226	6.48359087881869	998.594273844085	874.733554628727	1938.07885776962	2341.4535254572	1406.58196648787	0.467127325250694	0.883760598229965	64.9595656046185	295.941546797812	18.2620174795266	0.780896964194022	0.420779036226054	0.579407265494716	70055.4066435989	7.30971428571428	41	1990	300.166666666667	0.00440208739157207	9.77390859297045	12.139112156962	45	31.0814447725636	0	513	137596	0.537
18648	14957733	90833	"Experiment"	1	false	10	"transport"	0.7	"historical"	0	"Average"	3	0.85	40	51855.5064384462	5.71064526011745	0.676374972343961	7.98307323298029	0.877568888267901	225.859688055277	2.73417618008226	6.48359087881869	998.594273844085	874.733554628727	1938.07885776962	2341.4535254572	1406.58196648787	0.467127325250694	0.883760598229965	64.9595656046185	295.941546797812	18.2620174795266	0.780896964194022	0.420779036226054	0.579407265494716	70055.4066435989	7.30971428571428	41	1991	155.133333333333	0	16.6411480793974	14.4415693315193	39	183.911430890001	0	520	137596	0.537
18658	14957758	90833	"Experiment"	1	false	10	"transport"	0.7	"historical"	0	"Average"	3	0.85	41	51855.5064384462	5.71064526011745	0.676374972343961	7.98307323298029	0.877568888267901	225.859688055277	2.73417618008226	6.48359087881869	998.594273844085	874.733554628727	1938.07885776962	2341.4535254572	1406.58196648787	0.467127325250694	0.883760598229965	64.9595656046185	295.941546797812	18.2620174795266	0.780896964194022	0.420779036226054	0.579407265494716	70055.4066435989	7.30971428571428	41	1992	519.5	55.6296869332907	0.0602075870340449	10.1038166739682	46	117.105693199349	0	530	142206	0.537
18667	14957778	90833	"Experiment"	1	false	10	"transport"	0.7	"historical"	0	"Average"	3	0.85	42	51855.5064384462	5.71064526011745	0.676374972343961	7.98307323298029	0.877568888267901	225.859688055277	2.73417618008226	6.48359087881869	998.594273844085	874.733554628727	1938.07885776962	2341.4535254572	1406.58196648787	0.467127325250694	0.883760598229965	64.9595656046185	295.941546797812	18.2620174795266	0.780896964194022	0.420779036226054	0.579407265494716	70055.4066435989	7.30971428571428	41	1993	405.066666666667	31.2836011235941	10.2741576229841	9.18735547059648	35	32.1274807572589	0	538	145882	0.537
18676	14957800	90833	"Experiment"	1	false	10	"transport"	0.7	"historical"	0	"Average"	3	0.85	43	51855.5064384462	5.71064526011745	0.676374972343961	7.98307323298029	0.877568888267901	225.859688055277	2.73417618008226	6.48359087881869	998.594273844085	874.733554628727	1938.07885776962	2341.4535254572	1406.58196648787	0.467127325250694	0.883760598229965	64.9595656046185	295.941546797812	18.2620174795266	0.780896964194022	0.420779036226054	0.579407265494716	70055.4066435989	7.30971428571428	41	1994	495.566666666667	43.0495898471226	8.97000829254538	8.98638039549021	38	31.5813461519597	0	546	147563	0.537
18685	14957824	90833	"Experiment"	1	false	10	"transport"	0.7	"historical"	0	"Average"	3	0.85	44	51855.5064384462	5.71064526011745	0.676374972343961	7.98307323298029	0.877568888267901	225.859688055277	2.73417618008226	6.48359087881869	998.594273844085	874.733554628727	1938.07885776962	2341.4535254572	1406.58196648787	0.467127325250694	0.883760598229965	64.9595656046185	295.941546797812	18.2620174795266	0.780896964194022	0.420779036226054	0.579407265494716	70055.4066435989	7.30971428571428	41	1995	571.2	62.3158010196892	17.5197801349641	9.20603840938191	46	35.0569806283384	0	555	151006	0.537
18695	14957848	90833	"Experiment"	1	false	10	"transport"	0.7	"historical"	0	"Average"	3	0.85	45	51855.5064384462	5.71064526011745	0.676374972343961	7.98307323298029	0.877568888267901	225.859688055277	2.73417618008226	6.48359087881869	998.594273844085	874.733554628727	1938.07885776962	2341.4535254572	1406.58196648787	0.467127325250694	0.883760598229965	64.9595656046185	295.941546797812	18.2620174795266	0.780896964194022	0.420779036226054	0.579407265494716	70055.4066435989	7.30971428571428	41	1996	780.966666666667	98.6228929249792	15.2620575382439	13.0065008971844	58	32.5345476141232	0	567	154159	0.537
18703	14957871	90833	"Experiment"	1	false	10	"transport"	0.7	"historical"	0	"Average"	3	0.85	46	51855.5064384462	5.71064526011745	0.676374972343961	7.98307323298029	0.877568888267901	225.859688055277	2.73417618008226	6.48359087881869	998.594273844085	874.733554628727	1938.07885776962	2341.4535254572	1406.58196648787	0.467127325250694	0.883760598229965	64.9595656046185	295.941546797812	18.2620174795266	0.780896964194022	0.420779036226054	0.579407265494716	70055.4066435989	7.30971428571428	41	1997	320.3	7.66251182015547	25.9137307132735	16.9163941697567	67	38.7159660298305	0	576	154653	0.537
18710	14957891	90833	"Experiment"	1	false	10	"transport"	0.7	"historical"	0	"Average"	3	0.85	47	51855.5064384462	5.71064526011745	0.676374972343961	7.98307323298029	0.877568888267901	225.859688055277	2.73417618008226	6.48359087881869	998.594273844085	874.733554628727	1938.07885776962	2341.4535254572	1406.58196648787	0.467127325250694	0.883760598229965	64.9595656046185	295.941546797812	18.2620174795266	0.780896964194022	0.420779036226054	0.579407265494716	70055.4066435989	7.30971428571428	41	1998	440.9705	39.2731545303047	13.5657069924156	18.0653188447243	46	30.6818754541305	0	586	159108	0.537
18718	14957911	90833	"Experiment"	1	false	10	"transport"	0.7	"historical"	0	"Average"	3	0.85	48	51855.5064384462	5.71064526011745	0.676374972343961	7.98307323298029	0.877568888267901	225.859688055277	2.73417618008226	6.48359087881869	998.594273844085	874.733554628727	1938.07885776962	2341.4535254572	1406.58196648787	0.467127325250694	0.883760598229965	64.9595656046185	295.941546797812	18.2620174795266	0.780896964194022	0.420779036226054	0.579407265494716	70055.4066435989	7.30971428571428	41	1999	960.333333333333	0.481229843604567	9.12941730848217	15.9677281381038	51	27.271633315519	0	592	159158	0.537
18727	14957939	90833	"Experiment"	1	false	10	"transport"	0.7	"historical"	0	"Average"	3	0.85	49	51855.5064384462	5.71064526011745	0.676374972343961	7.98307323298029	0.877568888267901	225.859688055277	2.73417618008226	6.48359087881869	998.594273844085	874.733554628727	1938.07885776962	2341.4535254572	1406.58196648787	0.467127325250694	0.883760598229965	64.9595656046185	295.941546797812	18.2620174795266	0.780896964194022	0.420779036226054	0.579407265494716	70055.4066435989	7.30971428571428	41	2000	601.266666666667	71.8802131904327	164.347131857756	53.2389967179817	57	339.549182857356	0	602	163905	0.537
18733	14957961	90833	"Experiment"	1	false	10	"transport"	0.7	"historical"	0	"Average"	3	0.85	50	51855.5064384462	5.71064526011745	0.676374972343961	7.98307323298029	0.877568888267901	225.859688055277	2.73417618008226	6.48359087881869	998.594273844085	874.733554628727	1938.07885776962	2341.4535254572	1406.58196648787	0.467127325250694	0.883760598229965	64.9595656046185	295.941546797812	18.2620174795266	0.780896964194022	0.420779036226054	0.579407265494716	70055.4066435989	7.30971428571428	41	2001	520.1	54.8042324599475	12.3884773616573	49.8576833800777	44	29.3014413846938	0	609	169079	0.537
18741	14957985	90833	"Experiment"	1	false	10	"transport"	0.7	"historical"	0	"Average"	3	0.85	51	51855.5064384462	5.71064526011745	0.676374972343961	7.98307323298029	0.877568888267901	225.859688055277	2.73417618008226	6.48359087881869	998.594273844085	874.733554628727	1938.07885776962	2341.4535254572	1406.58196648787	0.467127325250694	0.883760598229965	64.9595656046185	295.941546797812	18.2620174795266	0.780896964194022	0.420779036226054	0.579407265494716	70055.4066435989	7.30971428571428	41	2002	574.133333333333	65.0354716456407	11.2688645938737	49.2834727804422	48	34.5977266937663	0	619	172362	0.537
18750	14958012	90833	"Experiment"	1	false	10	"transport"	0.7	"historical"	0	"Average"	3	0.85	52	51855.5064384462	5.71064526011745	0.676374972343961	7.98307323298029	0.877568888267901	225.859688055277	2.73417618008226	6.48359087881869	998.594273844085	874.733554628727	1938.07885776962	2341.4535254572	1406.58196648787	0.467127325250694	0.883760598229965	64.9595656046185	295.941546797812	18.2620174795266	0.780896964194022	0.420779036226054	0.579407265494716	70055.4066435989	7.30971428571428	41	2003	629.2	78.0265053454343	13.169251305059	50.2934312795864	55	31.7962982693621	0	636	177783	0.537
18758	14958036	90833	"Experiment"	1	false	10	"transport"	0.7	"historical"	0	"Average"	3	0.85	53	51855.5064384462	5.71064526011745	0.676374972343961	7.98307323298029	0.877568888267901	225.859688055277	2.73417618008226	6.48359087881869	998.594273844085	874.733554628727	1938.07885776962	2341.4535254572	1406.58196648787	0.467127325250694	0.883760598229965	64.9595656046185	295.941546797812	18.2620174795266	0.780896964194022	0.420779036226054	0.579407265494716	70055.4066435989	7.30971428571428	41	2004	396.833333333333	19.6999346109438	12.4826978437467	12.3273227760842	75	31.9706403672375	0	656	178393	0.537
18767	14958063	90833	"Experiment"	1	false	10	"transport"	0.7	"historical"	0	"Average"	3	0.85	54	51855.5064384462	5.71064526011745	0.676374972343961	7.98307323298029	0.877568888267901	225.859688055277	2.73417618008226	6.48359087881869	998.594273844085	874.733554628727	1938.07885776962	2341.4535254572	1406.58196648787	0.467127325250694	0.883760598229965	64.9595656046185	295.941546797812	18.2620174795266	0.780896964194022	0.420779036226054	0.579407265494716	70055.4066435989	7.30971428571428	41	2005	549.066666666667	61.7926670782655	18.7031074495221	13.9059802980504	51	33.402305629665	0	664	184115	0.537
18774	14958083	90833	"Experiment"	1	false	10	"transport"	0.7	"historical"	0	"Average"	3	0.85	55	51855.5064384462	5.71064526011745	0.676374972343961	7.98307323298029	0.877568888267901	225.859688055277	2.73417618008226	6.48359087881869	998.594273844085	874.733554628727	1938.07885776962	2341.4535254572	1406.58196648787	0.467127325250694	0.883760598229965	64.9595656046185	295.941546797812	18.2620174795266	0.780896964194022	0.420779036226054	0.579407265494716	70055.4066435989	7.30971428571428	41	2006	450.666666666667	40.3337997408881	10.7526908636096	13.7769368654844	39	31.0182348988077	0	670	187815	0.537
18783	14958107	90833	"Experiment"	1	false	10	"transport"	0.7	"historical"	0	"Average"	3	0.85	56	51855.5064384462	5.71064526011745	0.676374972343961	7.98307323298029	0.877568888267901	225.859688055277	2.73417618008226	6.48359087881869	998.594273844085	874.733554628727	1938.07885776962	2341.4535254572	1406.58196648787	0.467127325250694	0.883760598229965	64.9595656046185	295.941546797812	18.2620174795266	0.780896964194022	0.420779036226054	0.579407265494716	70055.4066435989	7.30971428571428	41	2007	659.166666666667	61.7962662189295	10.1819896569335	13.030121453453	43	32.373904878654	0	676	189610	0.537
18791	14958127	90833	"Experiment"	1	false	10	"transport"	0.7	"historical"	0	"Average"	3	0.85	57	51855.5064384462	5.71064526011745	0.676374972343961	7.98307323298029	0.877568888267901	225.859688055277	2.73417618008226	6.48359087881869	998.594273844085	874.733554628727	1938.07885776962	2341.4535254572	1406.58196648787	0.467127325250694	0.883760598229965	64.9595656046185	295.941546797812	18.2620174795266	0.780896964194022	0.420779036226054	0.579407265494716	70055.4066435989	7.30971428571428	41	2008	550.533333333333	60.7023309365631	35.4663398986313	18.7760319671741	48	58.1103451753893	0	683	194722	0.537
18799	14958150	90833	"Experiment"	1	false	10	"transport"	0.7	"historical"	0	"Average"	3	0.85	58	51855.5064384462	5.71064526011745	0.676374972343961	7.98307323298029	0.877568888267901	225.859688055277	2.73417618008226	6.48359087881869	998.594273844085	874.733554628727	1938.07885776962	2341.4535254572	1406.58196648787	0.467127325250694	0.883760598229965	64.9595656046185	295.941546797812	18.2620174795266	0.780896964194022	0.420779036226054	0.579407265494716	70055.4066435989	7.30971428571428	41	2009	545.933333333333	61.9060544545814	12.1915515514213	17.1481429926489	52	31.4028972181224	0	693	199962	0.537
18807	14958173	90833	"Experiment"	1	false	10	"transport"	0.7	"historical"	0	"Average"	3	0.85	59	51855.5064384462	5.71064526011745	0.676374972343961	7.98307323298029	0.877568888267901	225.859688055277	2.73417618008226	6.48359087881869	998.594273844085	874.733554628727	1938.07885776962	2341.4535254572	1406.58196648787	0.467127325250694	0.883760598229965	64.9595656046185	295.941546797812	18.2620174795266	0.780896964194022	0.420779036226054	0.579407265494716	70055.4066435989	7.30971428571428	41	2010	590.6	69.6397531670181	9.96515036772383	16.9512578686775	52	29.6512509151857	0	704	205500	0.537
18815	14958193	90833	"Experiment"	1	false	10	"transport"	0.7	"historical"	0	"Average"	3	0.85	60	51855.5064384462	5.71064526011745	0.676374972343961	7.98307323298029	0.877568888267901	225.859688055277	2.73417618008226	6.48359087881869	998.594273844085	874.733554628727	1938.07885776962	2341.4535254572	1406.58196648787	0.467127325250694	0.883760598229965	64.9595656046185	295.941546797812	18.2620174795266	0.780896964194022	0.420779036226054	0.579407265494716	70055.4066435989	7.30971428571428	41	2011	370.566666666667	0.0292251746765664	12.205613970231	17.4571639470019	61	31.280529185568	0	714	205508	0.537
2415	3526319	90754	"Experiment"	1	false	10	"transport"	0.7	"historical"	0	"Average"	3	0	1	49115.897847565	5.49429501122349	0.658815902421089	8.29233737912484	0.853715028256577	225.775374576888	2.95546510094625	6.57526065717929	951.921509453653	949.232504334735	1935.0701202074	2285.46571054803	1357.38819272854	0.467138087447392	0.931655383424506	64.4226776657248	290.403911282058	17.6115750394403	0.730699468804279	-0.517232729955315	1.51618320802883	183319.812349893	0.300281690140845	41	1952	978.266666666667	0	66.8182122871343	24.3305519902803	36	257.651531158712	0	77	0	0.595
2418	3526344	90754	"Experiment"	1	false	10	"transport"	0.7	"historical"	0	"Average"	3	0	2	49115.897847565	5.49429501122349	0.658815902421089	8.29233737912484	0.853715028256577	225.775374576888	2.95546510094625	6.57526065717929	951.921509453653	949.232504334735	1935.0701202074	2285.46571054803	1357.38819272854	0.467138087447392	0.931655383424506	64.4226776657248	290.403911282058	17.6115750394403	0.730699468804279	-0.517232729955315	1.51618320802883	183319.812349893	0.300281690140845	41	1953	394.333333333333	0	164.238499410008	64.4304050699398	54	587.753322433825	0	95	0	0.595
2421	3526372	90754	"Experiment"	1	false	10	"transport"	0.7	"historical"	0	"Average"	3	0	3	49115.897847565	5.49429501122349	0.658815902421089	8.29233737912484	0.853715028256577	225.775374576888	2.95546510094625	6.57526065717929	951.921509453653	949.232504334735	1935.0701202074	2285.46571054803	1357.38819272854	0.467138087447392	0.931655383424506	64.4226776657248	290.403911282058	17.6115750394403	0.730699468804279	-0.517232729955315	1.51618320802883	183319.812349893	0.300281690140845	41	1954	754.766666666667	103.428947540781	36.8868836208359	68.0086790878733	73	253.839868236978	0	117	4010	0.595
2425	3526397	90754	"Experiment"	1	false	10	"transport"	0.7	"historical"	0	"Average"	3	0	4	49115.897847565	5.49429501122349	0.658815902421089	8.29233737912484	0.853715028256577	225.775374576888	2.95546510094625	6.57526065717929	951.921509453653	949.232504334735	1935.0701202074	2285.46571054803	1357.38819272854	0.467138087447392	0.931655383424506	64.4226776657248	290.403911282058	17.6115750394403	0.730699468804279	-0.517232729955315	1.51618320802883	183319.812349893	0.300281690140845	41	1955	554.766666666667	66.7292234789124	12.0705030216557	70.0035245849085	58	39.1678932639304	0	132	10555	0.595
2428	3526419	90754	"Experiment"	1	false	10	"transport"	0.7	"historical"	0	"Average"	3	0	5	49115.897847565	5.49429501122349	0.658815902421089	8.29233737912484	0.853715028256577	225.775374576888	2.95546510094625	6.57526065717929	951.921509453653	949.232504334735	1935.0701202074	2285.46571054803	1357.38819272854	0.467138087447392	0.931655383424506	64.4226776657248	290.403911282058	17.6115750394403	0.730699468804279	-0.517232729955315	1.51618320802883	183319.812349893	0.300281690140845	41	1956	578.5	66.8586967893783	5.1319635437921	54.5819623990729	48	28.9243441868226	0	148	14387	0.595
2432	3526445	90754	"Experiment"	1	false	10	"transport"	0.7	"historical"	0	"Average"	3	0	6	49115.897847565	5.49429501122349	0.658815902421089	8.29233737912484	0.853715028256577	225.775374576888	2.95546510094625	6.57526065717929	951.921509453653	949.232504334735	1935.0701202074	2285.46571054803	1357.38819272854	0.467138087447392	0.931655383424506	64.4226776657248	290.403911282058	17.6115750394403	0.730699468804279	-0.517232729955315	1.51618320802883	183319.812349893	0.300281690140845	41	1957	630.566666666667	83.2339338492011	10.1918447626588	16.0702987372356	66	53.3882982698462	0	166	22597	0.595
2435	3526467	90754	"Experiment"	1	false	10	"transport"	0.7	"historical"	0	"Average"	3	0	7	49115.897847565	5.49429501122349	0.658815902421089	8.29233737912484	0.853715028256577	225.775374576888	2.95546510094625	6.57526065717929	951.921509453653	949.232504334735	1935.0701202074	2285.46571054803	1357.38819272854	0.467138087447392	0.931655383424506	64.4226776657248	290.403911282058	17.6115750394403	0.730699468804279	-0.517232729955315	1.51618320802883	183319.812349893	0.300281690140845	41	1958	603.433333333333	74.7151671261672	5.17292256537802	8.14180847337117	56	29.9732183956737	0	183	28518	0.595
2439	3526487	90754	"Experiment"	1	false	10	"transport"	0.7	"historical"	0	"Average"	3	0	8	49115.897847565	5.49429501122349	0.658815902421089	8.29233737912484	0.853715028256577	225.775374576888	2.95546510094625	6.57526065717929	951.921509453653	949.232504334735	1935.0701202074	2285.46571054803	1357.38819272854	0.467138087447392	0.931655383424506	64.4226776657248	290.403911282058	17.6115750394403	0.730699468804279	-0.517232729955315	1.51618320802883	183319.812349893	0.300281690140845	41	1959	409.233333333333	36.502176209796	7.7320531399277	7.05719600293916	40	45.720370245337	0	197	36375	0.595
2444	3526512	90754	"Experiment"	1	false	10	"transport"	0.7	"historical"	0	"Average"	3	0	9	49115.897847565	5.49429501122349	0.658815902421089	8.29233737912484	0.853715028256577	225.775374576888	2.95546510094625	6.57526065717929	951.921509453653	949.232504334735	1935.0701202074	2285.46571054803	1357.38819272854	0.467138087447392	0.931655383424506	64.4226776657248	290.403911282058	17.6115750394403	0.730699468804279	-0.517232729955315	1.51618320802883	183319.812349893	0.300281690140845	41	1960	640.5	1.02306364883351	3.6138231334931	6.67766090036442	40	32.4252537423874	0	205	36591	0.595
2449	3526536	90754	"Experiment"	1	false	10	"transport"	0.7	"historical"	0	"Average"	3	0	10	49115.897847565	5.49429501122349	0.658815902421089	8.29233737912484	0.853715028256577	225.775374576888	2.95546510094625	6.57526065717929	951.921509453653	949.232504334735	1935.0701202074	2285.46571054803	1357.38819272854	0.467138087447392	0.931655383424506	64.4226776657248	290.403911282058	17.6115750394403	0.730699468804279	-0.517232729955315	1.51618320802883	183319.812349893	0.300281690140845	41	1961	476.566666666667	51.1405882227814	89.5156908886378	26.5086224318592	51	230.223595187721	0	219	42778	0.595
2455	3526560	90754	"Experiment"	1	false	10	"transport"	0.7	"historical"	0	"Average"	3	0	11	49115.897847565	5.49429501122349	0.658815902421089	8.29233737912484	0.853715028256577	225.775374576888	2.95546510094625	6.57526065717929	951.921509453653	949.232504334735	1935.0701202074	2285.46571054803	1357.38819272854	0.467138087447392	0.931655383424506	64.4226776657248	290.403911282058	17.6115750394403	0.730699468804279	-0.517232729955315	1.51618320802883	183319.812349893	0.300281690140845	41	1962	604.5	66.4554094115055	3.66137286812076	26.1307350075448	48	30.9632003805213	0	235	45288	0.595
2461	3526581	90754	"Experiment"	1	false	10	"transport"	0.7	"historical"	0	"Average"	3	0	12	49115.897847565	5.49429501122349	0.658815902421089	8.29233737912484	0.853715028256577	225.775374576888	2.95546510094625	6.57526065717929	951.921509453653	949.232504334735	1935.0701202074	2285.46571054803	1357.38819272854	0.467138087447392	0.931655383424506	64.4226776657248	290.403911282058	17.6115750394403	0.730699468804279	-0.517232729955315	1.51618320802883	183319.812349893	0.300281690140845	41	1963	376.7	3.12233839822253	16.2129819372408	28.2509672068731	70	70.6405335444097	0	257	45391	0.595
2466	3526604	90754	"Experiment"	1	false	10	"transport"	0.7	"historical"	0	"Average"	3	0	13	49115.897847565	5.49429501122349	0.658815902421089	8.29233737912484	0.853715028256577	225.775374576888	2.95546510094625	6.57526065717929	951.921509453653	949.232504334735	1935.0701202074	2285.46571054803	1357.38819272854	0.467138087447392	0.931655383424506	64.4226776657248	290.403911282058	17.6115750394403	0.730699468804279	-0.517232729955315	1.51618320802883	183319.812349893	0.300281690140845	41	1964	503.433333333333	56.5682930756563	29.8670599785015	34.8142764181252	54	83.7707302413751	0	270	55150	0.595
2471	3526621	90754	"Experiment"	1	false	10	"transport"	0.7	"historical"	0	"Average"	3	0	14	49115.897847565	5.49429501122349	0.658815902421089	8.29233737912484	0.853715028256577	225.775374576888	2.95546510094625	6.57526065717929	951.921509453653	949.232504334735	1935.0701202074	2285.46571054803	1357.38819272854	0.467138087447392	0.931655383424506	64.4226776657248	290.403911282058	17.6115750394403	0.730699468804279	-0.517232729955315	1.51618320802883	183319.812349893	0.300281690140845	41	1965	466.2	43.0415686383102	4.0687913035218	13.4525515218462	38	30.7727521961581	0	281	57446	0.595
2479	3526649	90754	"Experiment"	1	false	10	"transport"	0.7	"historical"	0	"Average"	3	0	15	49115.897847565	5.49429501122349	0.658815902421089	8.29233737912484	0.853715028256577	225.775374576888	2.95546510094625	6.57526065717929	951.921509453653	949.232504334735	1935.0701202074	2285.46571054803	1357.38819272854	0.467138087447392	0.931655383424506	64.4226776657248	290.403911282058	17.6115750394403	0.730699468804279	-0.517232729955315	1.51618320802883	183319.812349893	0.300281690140845	41	1966	636.6	82.6731670496614	9.50463324936969	14.9133666171584	63	57.9336741096807	0	306	63893	0.595
2486	3526671	90754	"Experiment"	1	false	10	"transport"	0.7	"historical"	0	"Average"	3	0	16	49115.897847565	5.49429501122349	0.658815902421089	8.29233737912484	0.853715028256577	225.775374576888	2.95546510094625	6.57526065717929	951.921509453653	949.232504334735	1935.0701202074	2285.46571054803	1357.38819272854	0.467138087447392	0.931655383424506	64.4226776657248	290.403911282058	17.6115750394403	0.730699468804279	-0.517232729955315	1.51618320802883	183319.812349893	0.300281690140845	41	1967	276.466666666667	6.85194602743549	6.98503463416419	12.6063797913893	68	37.7480302779974	0	324	66406	0.595
2494	3526700	90754	"Experiment"	1	false	10	"transport"	0.7	"historical"	0	"Average"	3	0	17	49115.897847565	5.49429501122349	0.658815902421089	8.29233737912484	0.853715028256577	225.775374576888	2.95546510094625	6.57526065717929	951.921509453653	949.232504334735	1935.0701202074	2285.46571054803	1357.38819272854	0.467138087447392	0.931655383424506	64.4226776657248	290.403911282058	17.6115750394403	0.730699468804279	-0.517232729955315	1.51618320802883	183319.812349893	0.300281690140845	41	1968	569.066666666667	71.0861652652226	4.269762443772	6.20705540770692	63	54.032934871946	0	340	77871	0.595
2500	3526720	90754	"Experiment"	1	false	10	"transport"	0.7	"historical"	0	"Average"	3	0	18	49115.897847565	5.49429501122349	0.658815902421089	8.29233737912484	0.853715028256577	225.775374576888	2.95546510094625	6.57526065717929	951.921509453653	949.232504334735	1935.0701202074	2285.46571054803	1357.38819272854	0.467138087447392	0.931655383424506	64.4226776657248	290.403911282058	17.6115750394403	0.730699468804279	-0.517232729955315	1.51618320802883	183319.812349893	0.300281690140845	41	1969	389.166666666667	0.0308176478587728	3.85773065843349	6.15429024643484	76	29.6878604114222	0	359	77883	0.595
2506	3526742	90754	"Experiment"	1	false	10	"transport"	0.7	"historical"	0	"Average"	3	0	19	49115.897847565	5.49429501122349	0.658815902421089	8.29233737912484	0.853715028256577	225.775374576888	2.95546510094625	6.57526065717929	951.921509453653	949.232504334735	1935.0701202074	2285.46571054803	1357.38819272854	0.467138087447392	0.931655383424506	64.4226776657248	290.403911282058	17.6115750394403	0.730699468804279	-0.517232729955315	1.51618320802883	183319.812349893	0.300281690140845	41	1970	405.666666666667	31.5581054198296	35.5901229069221	12.6756626608229	35	164.930433246291	0	367	82169	0.595
2514	3526764	90754	"Experiment"	1	false	10	"transport"	0.7	"historical"	0	"Average"	3	0	20	49115.897847565	5.49429501122349	0.658815902421089	8.29233737912484	0.853715028256577	225.775374576888	2.95546510094625	6.57526065717929	951.921509453653	949.232504334735	1935.0701202074	2285.46571054803	1357.38819272854	0.467138087447392	0.931655383424506	64.4226776657248	290.403911282058	17.6115750394403	0.730699468804279	-0.517232729955315	1.51618320802883	183319.812349893	0.300281690140845	41	1971	740.266666666667	8.32064947158937	7.79949378458742	12.8792774484287	51	53.3579155849327	0	383	82428	0.595
2526	3526796	90754	"Experiment"	1	false	10	"transport"	0.7	"historical"	0	"Average"	3	0	21	49115.897847565	5.49429501122349	0.658815902421089	8.29233737912484	0.853715028256577	225.775374576888	2.95546510094625	6.57526065717929	951.921509453653	949.232504334735	1935.0701202074	2285.46571054803	1357.38819272854	0.467138087447392	0.931655383424506	64.4226776657248	290.403911282058	17.6115750394403	0.730699468804279	-0.517232729955315	1.51618320802883	183319.812349893	0.300281690140845	41	1972	210.466666666667	0	103.949061439452	37.7991021973488	47	211.336399363041	0	399	82428	0.595
2533	3526826	90754	"Experiment"	1	false	10	"transport"	0.7	"historical"	0	"Average"	3	0	22	49115.897847565	5.49429501122349	0.658815902421089	8.29233737912484	0.853715028256577	225.775374576888	2.95546510094625	6.57526065717929	951.921509453653	949.232504334735	1935.0701202074	2285.46571054803	1357.38819272854	0.467138087447392	0.931655383424506	64.4226776657248	290.403911282058	17.6115750394403	0.730699468804279	-0.517232729955315	1.51618320802883	183319.812349893	0.300281690140845	41	1973	778	100.817385500882	0.11014962502336	36.8622069389963	59	216.525774160595	0	411	85217	0.595
2543	3526850	90754	"Experiment"	1	false	10	"transport"	0.7	"historical"	0	"Average"	3	0	23	49115.897847565	5.49429501122349	0.658815902421089	8.29233737912484	0.853715028256577	225.775374576888	2.95546510094625	6.57526065717929	951.921509453653	949.232504334735	1935.0701202074	2285.46571054803	1357.38819272854	0.467138087447392	0.931655383424506	64.4226776657248	290.403911282058	17.6115750394403	0.730699468804279	-0.517232729955315	1.51618320802883	183319.812349893	0.300281690140845	41	1974	871.9	131.733659397452	19.8151836870218	32.9184721340212	77	77.7727949567325	0	429	93976	0.595
2551	3526874	90754	"Experiment"	1	false	10	"transport"	0.7	"historical"	0	"Average"	3	0	24	49115.897847565	5.49429501122349	0.658815902421089	8.29233737912484	0.853715028256577	225.775374576888	2.95546510094625	6.57526065717929	951.921509453653	949.232504334735	1935.0701202074	2285.46571054803	1357.38819272854	0.467138087447392	0.931655383424506	64.4226776657248	290.403911282058	17.6115750394403	0.730699468804279	-0.517232729955315	1.51618320802883	183319.812349893	0.300281690140845	41	1975	542.466666666667	65.3687395166839	9.32358662036458	33.2994953429655	58	47.6964642755477	0	444	105063	0.595
2559	3526895	90754	"Experiment"	1	false	10	"transport"	0.7	"historical"	0	"Average"	3	0	25	49115.897847565	5.49429501122349	0.658815902421089	8.29233737912484	0.853715028256577	225.775374576888	2.95546510094625	6.57526065717929	951.921509453653	949.232504334735	1935.0701202074	2285.46571054803	1357.38819272854	0.467138087447392	0.931655383424506	64.4226776657248	290.403911282058	17.6115750394403	0.730699468804279	-0.517232729955315	1.51618320802883	183319.812349893	0.300281690140845	41	1976	721.833333333333	78.4235251872965	3.83699317854503	8.2714782777387	54	29.9875434818313	0	461	107243	0.595
2565	3526918	90754	"Experiment"	1	false	10	"transport"	0.7	"historical"	0	"Average"	3	0	26	49115.897847565	5.49429501122349	0.658815902421089	8.29233737912484	0.853715028256577	225.775374576888	2.95546510094625	6.57526065717929	951.921509453653	949.232504334735	1935.0701202074	2285.46571054803	1357.38819272854	0.467138087447392	0.931655383424506	64.4226776657248	290.403911282058	17.6115750394403	0.730699468804279	-0.517232729955315	1.51618320802883	183319.812349893	0.300281690140845	41	1977	746.466666666667	108.432461255187	29.9087734407844	15.721134231679	77	91.2200326336712	0	484	116822	0.595
2574	3526939	90754	"Experiment"	1	false	10	"transport"	0.7	"historical"	0	"Average"	3	0	27	49115.897847565	5.49429501122349	0.658815902421089	8.29233737912484	0.853715028256577	225.775374576888	2.95546510094625	6.57526065717929	951.921509453653	949.232504334735	1935.0701202074	2285.46571054803	1357.38819272854	0.467138087447392	0.931655383424506	64.4226776657248	290.403911282058	17.6115750394403	0.730699468804279	-0.517232729955315	1.51618320802883	183319.812349893	0.300281690140845	41	1978	509.566666666667	11.321018409497	5.24678908090764	12.0790355801504	35	31.2483792611701	0	493	117310	0.595
2582	3526961	90754	"Experiment"	1	false	10	"transport"	0.7	"historical"	0	"Average"	3	0	28	49115.897847565	5.49429501122349	0.658815902421089	8.29233737912484	0.853715028256577	225.775374576888	2.95546510094625	6.57526065717929	951.921509453653	949.232504334735	1935.0701202074	2285.46571054803	1357.38819272854	0.467138087447392	0.931655383424506	64.4226776657248	290.403911282058	17.6115750394403	0.730699468804279	-0.517232729955315	1.51618320802883	183319.812349893	0.300281690140845	41	1979	607.6	71.2056478722066	50.6826556136814	22.4188028284796	48	134.949168919242	0	506	120583	0.595
2593	3526987	90754	"Experiment"	1	false	10	"transport"	0.7	"historical"	0	"Average"	3	0	29	49115.897847565	5.49429501122349	0.658815902421089	8.29233737912484	0.853715028256577	225.775374576888	2.95546510094625	6.57526065717929	951.921509453653	949.232504334735	1935.0701202074	2285.46571054803	1357.38819272854	0.467138087447392	0.931655383424506	64.4226776657248	290.403911282058	17.6115750394403	0.730699468804279	-0.517232729955315	1.51618320802883	183319.812349893	0.300281690140845	41	1980	752.7	106.524529109515	12.2193111745983	24.5143823274929	69	60.4218026562442	0	527	127986	0.595
2602	3527010	90754	"Experiment"	1	false	10	"transport"	0.7	"historical"	0	"Average"	3	0	30	49115.897847565	5.49429501122349	0.658815902421089	8.29233737912484	0.853715028256577	225.775374576888	2.95546510094625	6.57526065717929	951.921509453653	949.232504334735	1935.0701202074	2285.46571054803	1357.38819272854	0.467138087447392	0.931655383424506	64.4226776657248	290.403911282058	17.6115750394403	0.730699468804279	-0.517232729955315	1.51618320802883	183319.812349893	0.300281690140845	41	1981	336.666666666667	20.744139794563	8.4804404400899	19.1572990773193	84	45.6425551294927	0	546	131631	0.595
2615	3527039	90754	"Experiment"	1	false	10	"transport"	0.7	"historical"	0	"Average"	3	0	31	49115.897847565	5.49429501122349	0.658815902421089	8.29233737912484	0.853715028256577	225.775374576888	2.95546510094625	6.57526065717929	951.921509453653	949.232504334735	1935.0701202074	2285.46571054803	1357.38819272854	0.467138087447392	0.931655383424506	64.4226776657248	290.403911282058	17.6115750394403	0.730699468804279	-0.517232729955315	1.51618320802883	183319.812349893	0.300281690140845	41	1982	188.533333333333	0	3.45095195553728	18.7083397959767	65	29.9248203736748	0	566	131631	0.595
2625	3527063	90754	"Experiment"	1	false	10	"transport"	0.7	"historical"	0	"Average"	3	0	32	49115.897847565	5.49429501122349	0.658815902421089	8.29233737912484	0.853715028256577	225.775374576888	2.95546510094625	6.57526065717929	951.921509453653	949.232504334735	1935.0701202074	2285.46571054803	1357.38819272854	0.467138087447392	0.931655383424506	64.4226776657248	290.403911282058	17.6115750394403	0.730699468804279	-0.517232729955315	1.51618320802883	183319.812349893	0.300281690140845	41	1983	416.533333333333	38.1463148258162	0.038049584643468	6.04718828871723	46	97.2711898002396	0	579	137761	0.595
2632	3527085	90754	"Experiment"	1	false	10	"transport"	0.7	"historical"	0	"Average"	3	0	33	49115.897847565	5.49429501122349	0.658815902421089	8.29233737912484	0.853715028256577	225.775374576888	2.95546510094625	6.57526065717929	951.921509453653	949.232504334735	1935.0701202074	2285.46571054803	1357.38819272854	0.467138087447392	0.931655383424506	64.4226776657248	290.403911282058	17.6115750394403	0.730699468804279	-0.517232729955315	1.51618320802883	183319.812349893	0.300281690140845	41	1984	742.033333333333	43.2074875433537	3.58290629886821	3.88808706978472	49	29.23035839206	0	591	138992	0.595
2640	3527105	90754	"Experiment"	1	false	10	"transport"	0.7	"historical"	0	"Average"	3	0	34	49115.897847565	5.49429501122349	0.658815902421089	8.29233737912484	0.853715028256577	225.775374576888	2.95546510094625	6.57526065717929	951.921509453653	949.232504334735	1935.0701202074	2285.46571054803	1357.38819272854	0.467138087447392	0.931655383424506	64.4226776657248	290.403911282058	17.6115750394403	0.730699468804279	-0.517232729955315	1.51618320802883	183319.812349893	0.300281690140845	41	1985	433.625237260548	41.3017409847755	69.4740291490852	19.1364842470336	43	153.256126306176	0	602	146517	0.595
2647	3527124	90754	"Experiment"	1	false	10	"transport"	0.7	"historical"	0	"Average"	3	0	35	49115.897847565	5.49429501122349	0.658815902421089	8.29233737912484	0.853715028256577	225.775374576888	2.95546510094625	6.57526065717929	951.921509453653	949.232504334735	1935.0701202074	2285.46571054803	1357.38819272854	0.467138087447392	0.931655383424506	64.4226776657248	290.403911282058	17.6115750394403	0.730699468804279	-0.517232729955315	1.51618320802883	183319.812349893	0.300281690140845	41	1986	265.390301406114	0	4.06211601972737	19.2892752630811	45	34.0027827095214	0	612	146517	0.595
2659	3527151	90754	"Experiment"	1	false	10	"transport"	0.7	"historical"	0	"Average"	3	0	36	49115.897847565	5.49429501122349	0.658815902421089	8.29233737912484	0.853715028256577	225.775374576888	2.95546510094625	6.57526065717929	951.921509453653	949.232504334735	1935.0701202074	2285.46571054803	1357.38819272854	0.467138087447392	0.931655383424506	64.4226776657248	290.403911282058	17.6115750394403	0.730699468804279	-0.517232729955315	1.51618320802883	183319.812349893	0.300281690140845	41	1987	716.833333333333	99.5654904361647	8.6996973394726	21.4546872017884	70	275.531139060832	0	637	151478	0.595
2666	3527172	90754	"Experiment"	1	false	10	"transport"	0.7	"historical"	0	"Average"	3	0	37	49115.897847565	5.49429501122349	0.658815902421089	8.29233737912484	0.853715028256577	225.775374576888	2.95546510094625	6.57526065717929	951.921509453653	949.232504334735	1935.0701202074	2285.46571054803	1357.38819272854	0.467138087447392	0.931655383424506	64.4226776657248	290.403911282058	17.6115750394403	0.730699468804279	-0.517232729955315	1.51618320802883	183319.812349893	0.300281690140845	41	1988	389.366666666667	30.9648946889082	7.62334671127678	22.4647973048905	90	37.3499568946404	0	661	153400	0.595
2675	3527197	90754	"Experiment"	1	false	10	"transport"	0.7	"historical"	0	"Average"	3	0	38	49115.897847565	5.49429501122349	0.658815902421089	8.29233737912484	0.853715028256577	225.775374576888	2.95546510094625	6.57526065717929	951.921509453653	949.232504334735	1935.0701202074	2285.46571054803	1357.38819272854	0.467138087447392	0.931655383424506	64.4226776657248	290.403911282058	17.6115750394403	0.730699468804279	-0.517232729955315	1.51618320802883	183319.812349893	0.300281690140845	41	1989	438.366666666667	43.1326936144083	4.76104167685286	6.2865504368324	52	36.6955526412791	0	677	160427	0.595
2683	3527214	90754	"Experiment"	1	false	10	"transport"	0.7	"historical"	0	"Average"	3	0	39	49115.897847565	5.49429501122349	0.658815902421089	8.29233737912484	0.853715028256577	225.775374576888	2.95546510094625	6.57526065717929	951.921509453653	949.232504334735	1935.0701202074	2285.46571054803	1357.38819272854	0.467138087447392	0.931655383424506	64.4226776657248	290.403911282058	17.6115750394403	0.730699468804279	-0.517232729955315	1.51618320802883	183319.812349893	0.300281690140845	41	1990	300.166666666667	0	3.27275102555842	6.08920918829016	48	26.8659376571993	0	685	160427	0.595
2696	3527248	90754	"Experiment"	1	false	10	"transport"	0.7	"historical"	0	"Average"	3	0	40	49115.897847565	5.49429501122349	0.658815902421089	8.29233737912484	0.853715028256577	225.775374576888	2.95546510094625	6.57526065717929	951.921509453653	949.232504334735	1935.0701202074	2285.46571054803	1357.38819272854	0.467138087447392	0.931655383424506	64.4226776657248	290.403911282058	17.6115750394403	0.730699468804279	-0.517232729955315	1.51618320802883	183319.812349893	0.300281690140845	41	1991	155.133333333333	0	16.1545646433562	7.95292601426107	41	318.754344342635	0	695	160427	0.595
2703	3527268	90754	"Experiment"	1	false	10	"transport"	0.7	"historical"	0	"Average"	3	0	41	49115.897847565	5.49429501122349	0.658815902421089	8.29233737912484	0.853715028256577	225.775374576888	2.95546510094625	6.57526065717929	951.921509453653	949.232504334735	1935.0701202074	2285.46571054803	1357.38819272854	0.467138087447392	0.931655383424506	64.4226776657248	290.403911282058	17.6115750394403	0.730699468804279	-0.517232729955315	1.51618320802883	183319.812349893	0.300281690140845	41	1992	519.5	58.1878739259172	0.0585878569353796	6.06173630067572	53	179.966184426411	0	707	166207	0.595
2712	3527287	90754	"Experiment"	1	false	10	"transport"	0.7	"historical"	0	"Average"	3	0	42	49115.897847565	5.49429501122349	0.658815902421089	8.29233737912484	0.853715028256577	225.775374576888	2.95546510094625	6.57526065717929	951.921509453653	949.232504334735	1935.0701202074	2285.46571054803	1357.38819272854	0.467138087447392	0.931655383424506	64.4226776657248	290.403911282058	17.6115750394403	0.730699468804279	-0.517232729955315	1.51618320802883	183319.812349893	0.300281690140845	41	1993	405.066666666667	32.6988283798471	5.94300394445547	6.35722686757637	39	35.0785912447052	0	716	170205	0.595
2721	3527306	90754	"Experiment"	1	false	10	"transport"	0.7	"historical"	0	"Average"	3	0	43	49115.897847565	5.49429501122349	0.658815902421089	8.29233737912484	0.853715028256577	225.775374576888	2.95546510094625	6.57526065717929	951.921509453653	949.232504334735	1935.0701202074	2285.46571054803	1357.38819272854	0.467138087447392	0.931655383424506	64.4226776657248	290.403911282058	17.6115750394403	0.730699468804279	-0.517232729955315	1.51618320802883	183319.812349893	0.300281690140845	41	1994	495.566666666667	52.7417491594608	6.47903268443762	7.15879728229617	50	43.2887271942794	0	734	175620	0.595
2733	3527334	90754	"Experiment"	1	false	10	"transport"	0.7	"historical"	0	"Average"	3	0	44	49115.897847565	5.49429501122349	0.658815902421089	8.29233737912484	0.853715028256577	225.775374576888	2.95546510094625	6.57526065717929	951.921509453653	949.232504334735	1935.0701202074	2285.46571054803	1357.38819272854	0.467138087447392	0.931655383424506	64.4226776657248	290.403911282058	17.6115750394403	0.730699468804279	-0.517232729955315	1.51618320802883	183319.812349893	0.300281690140845	41	1995	571.2	71.4413744161045	6.19965450242411	4.67006974706314	61	37.458285642281	0	756	185125	0.595
2744	3527361	90754	"Experiment"	1	false	10	"transport"	0.7	"historical"	0	"Average"	3	0	45	49115.897847565	5.49429501122349	0.658815902421089	8.29233737912484	0.853715028256577	225.775374576888	2.95546510094625	6.57526065717929	951.921509453653	949.232504334735	1935.0701202074	2285.46571054803	1357.38819272854	0.467138087447392	0.931655383424506	64.4226776657248	290.403911282058	17.6115750394403	0.730699468804279	-0.517232729955315	1.51618320802883	183319.812349893	0.300281690140845	41	1996	780.966666666667	112.448658524232	4.04619730078847	5.66697210802642	69	30.7316834447651	0	779	190482	0.595
2754	3527385	90754	"Experiment"	1	false	10	"transport"	0.7	"historical"	0	"Average"	3	0	46	49115.897847565	5.49429501122349	0.658815902421089	8.29233737912484	0.853715028256577	225.775374576888	2.95546510094625	6.57526065717929	951.921509453653	949.232504334735	1935.0701202074	2285.46571054803	1357.38819272854	0.467138087447392	0.931655383424506	64.4226776657248	290.403911282058	17.6115750394403	0.730699468804279	-0.517232729955315	1.51618320802883	183319.812349893	0.300281690140845	41	1997	320.3	18.2861824215573	8.72125675952763	6.36153531179446	85	47.1491419784819	0	809	194930	0.595
2761	3527405	90754	"Experiment"	1	false	10	"transport"	0.7	"historical"	0	"Average"	3	0	47	49115.897847565	5.49429501122349	0.658815902421089	8.29233737912484	0.853715028256577	225.775374576888	2.95546510094625	6.57526065717929	951.921509453653	949.232504334735	1935.0701202074	2285.46571054803	1357.38819272854	0.467138087447392	0.931655383424506	64.4226776657248	290.403911282058	17.6115750394403	0.730699468804279	-0.517232729955315	1.51618320802883	183319.812349893	0.300281690140845	41	1998	440.9705	0.617363983012829	2.38343149101328	5.33763501343837	31	27.0539913270522	0	820	195111	0.595
2771	3527427	90754	"Experiment"	1	false	10	"transport"	0.7	"historical"	0	"Average"	3	0	48	49115.897847565	5.49429501122349	0.658815902421089	8.29233737912484	0.853715028256577	225.775374576888	2.95546510094625	6.57526065717929	951.921509453653	949.232504334735	1935.0701202074	2285.46571054803	1357.38819272854	0.467138087447392	0.931655383424506	64.4226776657248	290.403911282058	17.6115750394403	0.730699468804279	-0.517232729955315	1.51618320802883	183319.812349893	0.300281690140845	41	1999	960.333333333333	0	46.4879564271042	15.4097104946084	42	182.301654962505	0	831	195111	0.595
2781	3527453	90754	"Experiment"	1	false	10	"transport"	0.7	"historical"	0	"Average"	3	0	49	49115.897847565	5.49429501122349	0.658815902421089	8.29233737912484	0.853715028256577	225.775374576888	2.95546510094625	6.57526065717929	951.921509453653	949.232504334735	1935.0701202074	2285.46571054803	1357.38819272854	0.467138087447392	0.931655383424506	64.4226776657248	290.403911282058	17.6115750394403	0.730699468804279	-0.517232729955315	1.51618320802883	183319.812349893	0.300281690140845	41	2000	601.266666666667	68.900170461994	160.366453309322	54.4897744967418	58	360.111933483279	0	847	197374	0.595
2792	3527480	90754	"Experiment"	1	false	10	"transport"	0.7	"historical"	0	"Average"	3	0	50	49115.897847565	5.49429501122349	0.658815902421089	8.29233737912484	0.853715028256577	225.775374576888	2.95546510094625	6.57526065717929	951.921509453653	949.232504334735	1935.0701202074	2285.46571054803	1357.38819272854	0.467138087447392	0.931655383424506	64.4226776657248	290.403911282058	17.6115750394403	0.730699468804279	-0.517232729955315	1.51618320802883	183319.812349893	0.300281690140845	41	2001	520.1	60.5200899597643	13.0963647121511	55.5835514848977	55	42.3097422599524	0	862	205841	0.595
2801	3527503	90754	"Experiment"	1	false	10	"transport"	0.7	"historical"	0	"Average"	3	0	51	49115.897847565	5.49429501122349	0.658815902421089	8.29233737912484	0.853715028256577	225.775374576888	2.95546510094625	6.57526065717929	951.921509453653	949.232504334735	1935.0701202074	2285.46571054803	1357.38819272854	0.467138087447392	0.931655383424506	64.4226776657248	290.403911282058	17.6115750394403	0.730699468804279	-0.517232729955315	1.51618320802883	183319.812349893	0.300281690140845	41	2002	574.133333333333	0.40491813997476	3.77543982871286	55.9315535693226	30	30.2938100419432	0	867	205948	0.595
2809	3527525	90754	"Experiment"	1	false	10	"transport"	0.7	"historical"	0	"Average"	3	0	52	49115.897847565	5.49429501122349	0.658815902421089	8.29233737912484	0.853715028256577	225.775374576888	2.95546510094625	6.57526065717929	951.921509453653	949.232504334735	1935.0701202074	2285.46571054803	1357.38819272854	0.467138087447392	0.931655383424506	64.4226776657248	290.403911282058	17.6115750394403	0.730699468804279	-0.517232729955315	1.51618320802883	183319.812349893	0.300281690140845	41	2003	629.2	0	75.6873292230452	63.2313967683078	42	312.973932429369	0	879	205948	0.595
2819	3527547	90754	"Experiment"	1	false	10	"transport"	0.7	"historical"	0	"Average"	3	0	53	49115.897847565	5.49429501122349	0.658815902421089	8.29233737912484	0.853715028256577	225.775374576888	2.95546510094625	6.57526065717929	951.921509453653	949.232504334735	1935.0701202074	2285.46571054803	1357.38819272854	0.467138087447392	0.931655383424506	64.4226776657248	290.403911282058	17.6115750394403	0.730699468804279	-0.517232729955315	1.51618320802883	183319.812349893	0.300281690140845	41	2004	396.833333333333	0.00800190411469975	88.0674197434776	45.1566383768467	63	290.668838144499	0	900	205949	0.595
2830	3527575	90754	"Experiment"	1	false	10	"transport"	0.7	"historical"	0	"Average"	3	0	54	49115.897847565	5.49429501122349	0.658815902421089	8.29233737912484	0.853715028256577	225.775374576888	2.95546510094625	6.57526065717929	951.921509453653	949.232504334735	1935.0701202074	2285.46571054803	1357.38819272854	0.467138087447392	0.931655383424506	64.4226776657248	290.403911282058	17.6115750394403	0.730699468804279	-0.517232729955315	1.51618320802883	183319.812349893	0.300281690140845	41	2005	549.066666666667	66.7328705123174	37.3838938202063	51.2285206538605	59	188.040214221666	0	913	215110	0.595
2838	3527592	90754	"Experiment"	1	false	10	"transport"	0.7	"historical"	0	"Average"	3	0	55	49115.897847565	5.49429501122349	0.658815902421089	8.29233737912484	0.853715028256577	225.775374576888	2.95546510094625	6.57526065717929	951.921509453653	949.232504334735	1935.0701202074	2285.46571054803	1357.38819272854	0.467138087447392	0.931655383424506	64.4226776657248	290.403911282058	17.6115750394403	0.730699468804279	-0.517232729955315	1.51618320802883	183319.812349893	0.300281690140845	41	2006	450.666666666667	15.5082202311341	3.85899277293626	51.2494088899163	30	29.7530498996824	0	920	215694	0.595
2849	3527619	90754	"Experiment"	1	false	10	"transport"	0.7	"historical"	0	"Average"	3	0	56	49115.897847565	5.49429501122349	0.658815902421089	8.29233737912484	0.853715028256577	225.775374576888	2.95546510094625	6.57526065717929	951.921509453653	949.232504334735	1935.0701202074	2285.46571054803	1357.38819272854	0.467138087447392	0.931655383424506	64.4226776657248	290.403911282058	17.6115750394403	0.730699468804279	-0.517232729955315	1.51618320802883	183319.812349893	0.300281690140845	41	2007	659.166666666667	0	33.6528767820999	40.74079577968	43	121.418252139009	0	933	215694	0.595
2858	3527643	90754	"Experiment"	1	false	10	"transport"	0.7	"historical"	0	"Average"	3	0	57	49115.897847565	5.49429501122349	0.658815902421089	8.29233737912484	0.853715028256577	225.775374576888	2.95546510094625	6.57526065717929	951.921509453653	949.232504334735	1935.0701202074	2285.46571054803	1357.38819272854	0.467138087447392	0.931655383424506	64.4226776657248	290.403911282058	17.6115750394403	0.730699468804279	-0.517232729955315	1.51618320802883	183319.812349893	0.300281690140845	41	2008	550.533333333333	66.2823733081889	94.6372533473161	42.3832541806397	62	294.992814270059	0	953	220846	0.595
2868	3527666	90754	"Experiment"	1	false	10	"transport"	0.7	"historical"	0	"Average"	3	0	58	49115.897847565	5.49429501122349	0.658815902421089	8.29233737912484	0.853715028256577	225.775374576888	2.95546510094625	6.57526065717929	951.921509453653	949.232504334735	1935.0701202074	2285.46571054803	1357.38819272854	0.467138087447392	0.931655383424506	64.4226776657248	290.403911282058	17.6115750394403	0.730699468804279	-0.517232729955315	1.51618320802883	183319.812349893	0.300281690140845	41	2009	545.933333333333	59.5677072753405	4.64854101534923	34.1994159794254	45	28.757072228612	0	964	224900	0.595
[truncated: 18,302 more rows]
[truncated: 2 more columns]
